# Supplementary material for: Cognition-Mortality Associations Are More Pronounced When Estimated Jointly in Longitudinal and Time-to-Event Models
Source: Front Psychol. 2021 Aug 6;12:708361. doi: 10.3389/fpsyg.2021.708361 (PMC8378533; doi:10.3389/fpsyg.2021.708361)
Supplement: Supplementary Data Sheet 2 — Simulated data to run with JM Bayes example script. [file Data_Sheet_2.csv]

ID	Female	Smoker	AgeStart	Dead	AgeDeath	AgeLastObs	Occasion	AgeTest	GC	GF
17	0	0	61.43	1	77.04	77.7996184629097	1	61.43	0.27	-0.55
17	0	0	61.43	1	77.04	77.7996184629097	2	64.46	-0.26	-0.37
17	0	0	61.43	1	77.04	77.7996184629097	3	67.46	0.49	-0.7
17	0	0	61.43	1	77.04	77.7996184629097	4	70.51	0.48	0.72
26	0	0	70.27	1	84.35	85.1405418609464	1	70.27	-2.07	-1.25
26	0	0	70.27	1	84.35	85.1405418609464	2	73.18	-1.53	-2.24
26	0	0	70.27	1	84.35	85.1405418609464	3	76.17	-1.77	-0.87
26	0	0	70.27	1	84.35	85.1405418609464	4	79.07	-1.57	-1.14
31	0	0	70.47	1	84.79	85.396603739505	1	70.47	-2.07	-0.85
31	0	0	70.47	1	84.79	85.396603739505	2	73.43	-1.66	0.4
31	0	0	70.47	1	84.79	85.396603739505	3	76.45	-1.75	0.91
31	0	0	70.47	1	84.79	85.396603739505	4	79.55	-1.77	-0.13
39	1	0	73.95	1	89.22	89.8631310514196	1	73.95	0.67	0.27
39	1	0	73.95	1	89.22	89.8631310514196	2	76.96	0.08	0.01
39	1	0	73.95	1	89.22	89.8631310514196	3	80.16	0.17	-0.49
39	1	0	73.95	1	89.22	89.8631310514196	4	83.06	0.31	0.8
50	1	0	67.36	0	NA	87.36	1	67.36	-0.41	-0.65
50	1	0	67.36	0	NA	87.36	2	70.34	-0.29	-0.41
50	1	0	67.36	0	NA	87.36	3	73.35	-0.34	-0.44
62	0	0	64.55	1	78.75	79.1642133153796	1	64.55	2.29	0.87
62	0	0	64.55	1	78.75	79.1642133153796	2	67.65	1.67	0.59
62	0	0	64.55	1	78.75	79.1642133153796	3	70.64	1.74	0.47
62	0	0	64.55	1	78.75	79.1642133153796	4	73.62	1.32	-0.47
73	1	0	65.04	1	76.3	76.6351776739405	1	65.04	1.45	1.39
121	0	0	62.55	1	76.8	77.1932218430977	1	62.55	0.13	0.36
121	0	0	62.55	1	76.8	77.1932218430977	2	65.56	-0.83	-0.43
121	0	0	62.55	1	76.8	77.1932218430977	3	68.43	-0.83	-1.08
121	0	0	62.55	1	76.8	77.1932218430977	4	71.45	0.41	0.08
134	0	0	74.65	1	87.11	87.7194445262209	1	74.65	0.42	0.3
134	0	0	74.65	1	87.11	87.7194445262209	2	77.66	0.25	0.8
134	0	0	74.65	1	87.11	87.7194445262209	3	80.84	0.92	1.65
134	0	0	74.65	1	87.11	87.7194445262209	4	83.75	2	-0.11
140	1	0	66.96	0	NA	86.96	1	66.96	0.78	0.43
140	1	0	66.96	0	NA	86.96	2	70.14	0.98	-0.64
140	1	0	66.96	0	NA	86.96	3	73.24	1.83	1.01
140	1	0	66.96	0	NA	86.96	4	76.27	0.65	-1.04
145	0	0	73.57	1	85.07	85.8199007590509	1	73.57	-0.67	-0.51
145	0	0	73.57	1	85.07	85.8199007590509	2	76.7	-0.09	1.3
145	0	0	73.57	1	85.07	85.8199007590509	3	79.75	-1.33	1.09
151	0	0	63.24	0	NA	83.24	1	63.24	-0.34	-0.98
151	0	0	63.24	0	NA	83.24	2	66.35	0.74	-1.45
151	0	0	63.24	0	NA	83.24	3	69.35	0.17	-0.98
151	0	0	63.24	0	NA	83.24	4	72.32	0.25	-1.47
191	0	0	76.33	1	82.85	83.2367543670317	1	76.33	-1.38	-0.68
191	0	0	76.33	1	82.85	83.2367543670317	2	79.26	-1.89	-0.05
191	0	0	76.33	1	82.85	83.2367543670317	3	82.37	-1.95	-1.55
225	1	0	70.67	1	89.24	90.0483593334399	1	70.67	-0.18	-1.05
225	1	0	70.67	1	89.24	90.0483593334399	2	73.48	0.11	-0.89
225	1	0	70.67	1	89.24	90.0483593334399	3	76.58	-0.22	-1.03
225	1	0	70.67	1	89.24	90.0483593334399	4	79.66	0.9	0.21
234	0	0	83.08	0	NA	103.08	1	83.08	1.21	-0.4
234	0	0	83.08	0	NA	103.08	2	86.01	0.76	-0.76
234	0	0	83.08	0	NA	103.08	3	89.11	1.84	-0.39
234	0	0	83.08	0	NA	103.08	4	92.14	0.88	1.44
239	0	0	56.07	1	74.15	74.6997724722936	1	56.07	0.8	0.63
239	0	0	56.07	1	74.15	74.6997724722936	2	59.02	0.78	0.63
239	0	0	56.07	1	74.15	74.6997724722936	3	62.04	0.15	-0.03
257	1	0	65.67	1	80.13	80.5996748653686	1	65.67	0.08	0.17
257	1	0	65.67	1	80.13	80.5996748653686	2	68.69	0.01	-0.09
257	1	0	65.67	1	80.13	80.5996748653686	3	71.76	0.21	1.32
257	1	0	65.67	1	80.13	80.5996748653686	4	74.72	-0.36	0.1
261	1	0	62.16	1	79.6	80.0119629649322	1	62.16	0.74	1.21
265	0	0	83.89	1	85.03	85.6225042841704	1	83.89	-0.39	-1.04
266	1	0	59.42	1	72.6	72.8740152036402	1	59.42	-0.14	0.07
266	1	0	59.42	1	72.6	72.8740152036402	2	62.33	0.15	1.09
273	0	0	70.07	1	77.77	78.2938765257122	1	70.07	0.19	-0.16
273	0	0	70.07	1	77.77	78.2938765257122	2	73.01	0.51	0.02
273	0	0	70.07	1	77.77	78.2938765257122	3	75.99	-0.33	-0.75
277	1	0	74.93	0	NA	94.93	1	74.93	-1.57	-0.81
277	1	0	74.93	0	NA	94.93	2	78.09	-0.87	0.3
282	1	0	69.75	1	85.22	85.7107062283294	1	69.75	0.12	-0.63
293	0	0	66.59	0	NA	86.59	1	66.59	0.3	0.54
293	0	0	66.59	0	NA	86.59	2	69.51	0.8	-0.23
306	1	0	65.1	0	NA	85.1	1	65.1	-1.39	-0.85
306	1	0	65.1	0	NA	85.1	2	68.19	-1.41	-1.19
306	1	0	65.1	0	NA	85.1	3	71.2	-2.12	-0.82
306	1	0	65.1	0	NA	85.1	4	74.08	-2.24	-0.91
327	1	0	76.61	1	96.17	97.0340843057828	1	76.61	0.82	1.03
327	1	0	76.61	1	96.17	97.0340843057828	2	79.56	1.35	-0.04
341	1	0	76.94	1	89.06	89.698330522747	1	76.94	0.1	-0.05
344	0	0	68.21	1	82.59	83.4922194274619	1	68.21	-0.92	-1.99
344	0	0	68.21	1	82.59	83.4922194274619	2	71.24	-0.41	-0.86
344	0	0	68.21	1	82.59	83.4922194274619	3	74.12	-0.69	-1.48
344	0	0	68.21	1	82.59	83.4922194274619	4	77.19	-0.1	-1.69
360	0	0	78.56	1	93.09	93.5195913104716	1	78.56	-2.37	-0.86
360	0	0	78.56	1	93.09	93.5195913104716	2	81.61	-1.97	-1.05
360	0	0	78.56	1	93.09	93.5195913104716	3	84.64	-1.64	-1.11
360	0	0	78.56	1	93.09	93.5195913104716	4	87.62	-2.95	-1.65
391	1	0	73.21	1	86.53	86.966705768085	1	73.21	0.03	1.4
391	1	0	73.21	1	86.53	86.966705768085	2	76.03	-0.17	0.91
391	1	0	73.21	1	86.53	86.966705768085	3	78.9	0.13	-0.4
397	0	0	67.71	1	76.26	76.7372694546433	1	67.71	0.4	0.3
397	0	0	67.71	1	76.26	76.7372694546433	2	70.86	0.89	0.11
397	0	0	67.71	1	76.26	76.7372694546433	3	73.92	1.03	0.03
419	1	0	74.17	1	86.25	86.9735192300422	1	74.17	-0.35	-2.18
419	1	0	74.17	1	86.25	86.9735192300422	2	77.08	1.15	0.05
419	1	0	74.17	1	86.25	86.9735192300422	3	79.98	-0.27	-0.91
421	1	0	75.1	1	84.05	84.5098427714454	1	75.1	0.06	-0.6
421	1	0	75.1	1	84.05	84.5098427714454	2	78.05	0	-0.37
444	0	0	86.76	1	90.89	91.7884659684981	1	86.76	-0.1	-1.09
444	0	0	86.76	1	90.89	91.7884659684981	2	90	0.54	0.09
450	0	0	76.16	1	81.18	81.6983162859272	1	76.16	0.14	-0.44
450	0	0	76.16	1	81.18	81.6983162859272	2	79.19	0.02	-0.02
451	1	0	64.81	0	NA	84.81	1	64.81	1.2	0.75
451	1	0	64.81	0	NA	84.81	2	67.81	1.38	-0.4
451	1	0	64.81	0	NA	84.81	3	70.83	1.9	0.4
455	1	0	60.18	0	NA	80.18	1	60.18	-0.95	-0.67
455	1	0	60.18	0	NA	80.18	2	63.31	-0.6	0.84
455	1	0	60.18	0	NA	80.18	3	66.38	-0.51	0.27
455	1	0	60.18	0	NA	80.18	4	69.55	-0.76	-1.04
461	0	0	73.03	0	NA	93.03	1	73.03	-0.12	0.69
461	0	0	73.03	0	NA	93.03	2	76.02	-0.03	0.94
461	0	0	73.03	0	NA	93.03	3	79.08	0.36	0.08
461	0	0	73.03	0	NA	93.03	4	82.05	-0.23	0.34
472	0	0	71.32	1	85.71	86.5566137851909	1	71.32	1.95	-0.56
472	0	0	71.32	1	85.71	86.5566137851909	2	74.28	1.31	-0.72
472	0	0	71.32	1	85.71	86.5566137851909	3	77.21	0.27	-0.02
472	0	0	71.32	1	85.71	86.5566137851909	4	80.06	1.65	-0.07
479	1	0	59.14	1	77.3	77.8463282601115	1	59.14	-1.01	0.54
479	1	0	59.14	1	77.3	77.8463282601115	2	62.08	-1.13	-0.31
479	1	0	59.14	1	77.3	77.8463282601115	3	65.07	-0.35	0.07
479	1	0	59.14	1	77.3	77.8463282601115	4	68.1	0.2	0.27
503	0	0	58.52	0	NA	78.52	1	58.52	0.77	0.64
503	0	0	58.52	0	NA	78.52	2	61.44	1.48	0.03
530	0	0	70.72	0	NA	90.72	1	70.72	-1.39	-0.49
530	0	0	70.72	0	NA	90.72	2	73.88	-2.23	-0.35
530	0	0	70.72	0	NA	90.72	3	76.99	-2.88	-1.5
532	1	0	63.43	0	NA	83.43	1	63.43	-0.76	1.13
532	1	0	63.43	0	NA	83.43	2	66.35	-0.65	1.05
532	1	0	63.43	0	NA	83.43	3	69.25	-1.11	0.54
532	1	0	63.43	0	NA	83.43	4	72.07	-1.22	1.36
543	0	0	82.1	1	86.78	87.3308422827774	1	82.1	-1.49	-1.4
545	0	0	65.99	0	NA	85.99	1	65.99	0.3	-0.86
545	0	0	65.99	0	NA	85.99	2	68.95	-1.09	-0.42
545	0	0	65.99	0	NA	85.99	3	71.99	-0.14	0.54
545	0	0	65.99	0	NA	85.99	4	75	0.04	0.28
563	0	0	67.84	1	82.14	82.7687280313021	1	67.84	0.18	0.04
563	0	0	67.84	1	82.14	82.7687280313021	2	70.96	0.11	-0.15
563	0	0	67.84	1	82.14	82.7687280313021	3	73.9	0.37	-0.97
582	0	0	76.38	1	82.47	82.7266996595927	1	76.38	0.29	-0.26
582	0	0	76.38	1	82.47	82.7266996595927	2	79.53	-0.37	-0.7
582	0	0	76.38	1	82.47	82.7266996595927	3	82.75	-0.1	-1.65
583	1	0	78.32	0	NA	98.32	1	78.32	0.05	-0.22
583	1	0	78.32	0	NA	98.32	2	81.5	-1.17	-1.04
583	1	0	78.32	0	NA	98.32	3	84.66	0	-0.11
583	1	0	78.32	0	NA	98.32	4	87.58	-0.41	0.39
586	0	0	66.78	1	83.74	84.0515934682084	1	66.78	-0.2	-0.18
586	0	0	66.78	1	83.74	84.0515934682084	2	69.71	-0.26	-0.62
586	0	0	66.78	1	83.74	84.0515934682084	3	72.72	-0.21	-1.16
593	1	0	83.69	0	NA	103.69	1	83.69	-0.01	-0.02
606	0	0	58.09	1	75.66	76.2697971149466	1	58.09	-0.8	-0.36
606	0	0	58.09	1	75.66	76.2697971149466	2	61.2	-1.21	0.65
606	0	0	58.09	1	75.66	76.2697971149466	3	64.33	-0.6	1.43
606	0	0	58.09	1	75.66	76.2697971149466	4	67.26	-0.9	-0.39
620	0	0	57.95	1	71.77	72.1817956160359	1	57.95	0.56	0.55
620	0	0	57.95	1	71.77	72.1817956160359	2	60.9	0.42	-0.06
620	0	0	57.95	1	71.77	72.1817956160359	3	63.9	0.12	0.83
620	0	0	57.95	1	71.77	72.1817956160359	4	66.92	0.28	-0.63
632	1	0	78.4	1	92.71	93.0881646162729	1	78.4	0.26	0.43
632	1	0	78.4	1	92.71	93.0881646162729	2	81.4	-0.62	-0.8
632	1	0	78.4	1	92.71	93.0881646162729	3	84.35	-0.64	-0.33
632	1	0	78.4	1	92.71	93.0881646162729	4	87.2	-0.56	-1.44
642	1	0	65.78	1	82.11	82.4849096379481	1	65.78	-1.03	0.39
642	1	0	65.78	1	82.11	82.4849096379481	2	68.68	-0.88	1.31
642	1	0	65.78	1	82.11	82.4849096379481	3	71.62	-0.32	-0.05
642	1	0	65.78	1	82.11	82.4849096379481	4	74.69	-1.27	-0.08
649	1	0	67.82	1	80.63	80.9577080907008	1	67.82	0.66	0.48
649	1	0	67.82	1	80.63	80.9577080907008	2	70.88	0.83	-0.63
649	1	0	67.82	1	80.63	80.9577080907008	3	73.86	0.44	-1.21
649	1	0	67.82	1	80.63	80.9577080907008	4	76.78	-0.06	-0.91
651	1	0	71.3	1	79.12	79.650716472515	1	71.3	-0.31	-1.89
651	1	0	71.3	1	79.12	79.650716472515	2	74.21	-1.05	-1.91
651	1	0	71.3	1	79.12	79.650716472515	3	77.42	-0.32	-0.96
656	0	0	83.99	1	88.86	89.666071100624	1	83.99	0.25	1.01
656	0	0	83.99	1	88.86	89.666071100624	2	87.09	0.58	-0.16
659	0	0	74.22	1	80.39	80.9217642804346	1	74.22	0.3	-0.18
659	0	0	74.22	1	80.39	80.9217642804346	2	77.22	0.07	-0.15
659	0	0	74.22	1	80.39	80.9217642804346	3	80.26	0.06	0.43
660	1	0	77.78	0	NA	97.78	1	77.78	0.15	0.3
660	1	0	77.78	0	NA	97.78	2	80.82	-0.5	0.22
660	1	0	77.78	0	NA	97.78	3	83.75	-0.46	0.22
660	1	0	77.78	0	NA	97.78	4	86.74	-0.08	-1.19
690	1	0	75.66	1	77.31	77.9118359337887	1	75.66	0.24	0.4
703	0	0	68.76	0	NA	88.76	1	68.76	0.37	-0.85
706	1	0	72.12	1	74.42	74.9309019573259	1	72.12	-1.31	-0.45
710	0	0	76.6	1	95.33	95.9691452904339	1	76.6	-0.89	-0.07
710	0	0	76.6	1	95.33	95.9691452904339	2	79.59	-1.36	-0.47
710	0	0	76.6	1	95.33	95.9691452904339	3	82.43	-1.99	0.99
710	0	0	76.6	1	95.33	95.9691452904339	4	85.43	-1.31	-0.02
714	1	0	71.81	0	NA	91.81	1	71.81	-0.08	-1.65
714	1	0	71.81	0	NA	91.81	2	74.9	-0.39	-1.14
714	1	0	71.81	0	NA	91.81	3	78.05	0.38	-0.82
714	1	0	71.81	0	NA	91.81	4	81.18	0.61	-1.06
721	0	0	67.15	0	NA	87.15	1	67.15	-0.21	0.61
721	0	0	67.15	0	NA	87.15	2	70.11	0.03	0.55
721	0	0	67.15	0	NA	87.15	3	73.16	-0.47	0.43
721	0	0	67.15	0	NA	87.15	4	76.13	-0.17	0.23
754	0	0	69.96	0	NA	89.96	1	69.96	-0.49	0.3
754	0	0	69.96	0	NA	89.96	2	73.02	-2.2	0.49
754	0	0	69.96	0	NA	89.96	3	76.09	-1.31	1.3
754	0	0	69.96	0	NA	89.96	4	79.07	-1.09	1.91
759	0	0	72.87	0	NA	92.87	1	72.87	1.02	0.1
759	0	0	72.87	0	NA	92.87	2	75.9	0.15	0.85
759	0	0	72.87	0	NA	92.87	3	78.83	-0.29	0.03
759	0	0	72.87	0	NA	92.87	4	81.88	0.02	0
763	0	0	75.12	1	85.97	86.5522752397274	1	75.12	1.52	-0.61
763	0	0	75.12	1	85.97	86.5522752397274	2	78.18	1.06	-0.88
763	0	0	75.12	1	85.97	86.5522752397274	3	81.18	1.37	0.13
763	0	0	75.12	1	85.97	86.5522752397274	4	84.13	0.95	-0.94
767	0	0	64.76	0	NA	84.76	1	64.76	0.64	0.57
767	0	0	64.76	0	NA	84.76	2	67.78	1.06	0.61
767	0	0	64.76	0	NA	84.76	3	70.7	0.61	0.02
775	0	0	69.41	1	80.71	81.2447403557177	1	69.41	1.28	0.51
775	0	0	69.41	1	80.71	81.2447403557177	2	72.41	-0.18	0.4
780	0	0	74.56	0	NA	94.56	1	74.56	0.41	-1.06
780	0	0	74.56	0	NA	94.56	2	77.7	-0.15	-0.43
780	0	0	74.56	0	NA	94.56	3	80.7	0	-0.95
780	0	0	74.56	0	NA	94.56	4	83.8	1.26	-1.38
787	1	0	78.67	1	88.26	88.7936181212007	1	78.67	-0.26	-1.19
787	1	0	78.67	1	88.26	88.7936181212007	2	81.62	-1.4	-1.12
787	1	0	78.67	1	88.26	88.7936181212007	3	84.7	-1.66	0.01
787	1	0	78.67	1	88.26	88.7936181212007	4	87.64	-0.75	-1.82
809	0	0	72.78	1	88.18	88.6074952160417	1	72.78	-0.18	1.5
809	0	0	72.78	1	88.18	88.6074952160417	2	75.77	-0.33	0.47
809	0	0	72.78	1	88.18	88.6074952160417	3	78.78	-0.09	0.77
809	0	0	72.78	1	88.18	88.6074952160417	4	81.88	-0.21	-0.28
821	0	0	83.73	1	90.03	90.4506163580943	1	83.73	-0.8	-1.68
821	0	0	83.73	1	90.03	90.4506163580943	2	86.67	-0.02	-1.57
821	0	0	83.73	1	90.03	90.4506163580943	3	89.78	-0.61	-1.56
831	0	0	80.94	1	87.14	88.1244884148127	1	80.94	0.64	1.29
831	0	0	80.94	1	87.14	88.1244884148127	2	83.86	0.67	1.52
846	0	0	72.32	1	84.27	84.8700524137236	1	72.32	0.11	1.73
850	0	0	57.63	1	71.11	71.5215756125101	1	57.63	-0.5	0.71
850	0	0	57.63	1	71.11	71.5215756125101	2	60.65	-0.04	0.26
850	0	0	57.63	1	71.11	71.5215756125101	3	63.68	-1.09	0.1
850	0	0	57.63	1	71.11	71.5215756125101	4	66.77	-0.6	0.87
851	1	0	63.16	1	78.49	79.4928934488111	1	63.16	-0.87	-1.06
851	1	0	63.16	1	78.49	79.4928934488111	2	66.24	-1.06	-2.27
851	1	0	63.16	1	78.49	79.4928934488111	3	69.36	-1.11	0.19
851	1	0	63.16	1	78.49	79.4928934488111	4	72.24	-1.68	-0.46
852	1	0	77.17	1	95.9	96.5876689716307	1	77.17	0	-1.42
852	1	0	77.17	1	95.9	96.5876689716307	2	80.33	-0.58	-0.74
852	1	0	77.17	1	95.9	96.5876689716307	3	83.22	0.48	-1.11
852	1	0	77.17	1	95.9	96.5876689716307	4	86.2	1.97	-0.44
861	0	0	74.96	0	NA	94.96	1	74.96	-1.08	-0.51
863	0	0	75.55	1	80.4	80.8896198753954	1	75.55	0.28	1.73
863	0	0	75.55	1	80.4	80.8896198753954	2	78.53	0.34	0.01
881	1	0	64.74	0	NA	84.74	1	64.74	-2.68	1.55
881	1	0	64.74	0	NA	84.74	2	67.63	-1.17	0.58
881	1	0	64.74	0	NA	84.74	3	70.49	-1.37	1.07
881	1	0	64.74	0	NA	84.74	4	73.51	-0.69	0.75
903	1	0	71.36	0	NA	91.36	1	71.36	0.77	-1.54
903	1	0	71.36	0	NA	91.36	2	74.42	-1.73	-1.65
903	1	0	71.36	0	NA	91.36	3	77.3	0.04	-1.49
903	1	0	71.36	0	NA	91.36	4	80.13	-0.41	-1.9
912	0	0	72.76	1	81.53	82.1586173499289	1	72.76	0.63	0.22
914	0	0	69.45	1	83.88	84.3808577827255	1	69.45	0.06	0.58
914	0	0	69.45	1	83.88	84.3808577827255	2	72.59	0.62	-1.45
914	0	0	69.45	1	83.88	84.3808577827255	3	75.64	-0.01	-0.01
914	0	0	69.45	1	83.88	84.3808577827255	4	78.75	0.36	0.04
923	1	0	60.42	0	NA	80.42	1	60.42	-0.39	-1.12
923	1	0	60.42	0	NA	80.42	2	63.31	-0.32	-0.51
923	1	0	60.42	0	NA	80.42	3	66.22	-0.54	-1.84
923	1	0	60.42	0	NA	80.42	4	69.32	-0.89	-1.27
945	1	0	60.67	0	NA	80.67	1	60.67	-0.51	-0.67
945	1	0	60.67	0	NA	80.67	2	63.65	-0.54	-0.98
945	1	0	60.67	0	NA	80.67	3	66.75	-1.19	-1.04
945	1	0	60.67	0	NA	80.67	4	69.95	-1.42	0.15
966	1	0	65.94	1	85.51	86.0472565832184	1	65.94	0.82	-0.09
970	0	0	76.3	1	89.73	90.3472236029886	1	76.3	0.41	1.04
970	0	0	76.3	1	89.73	90.3472236029886	2	79.31	-0.79	0.67
970	0	0	76.3	1	89.73	90.3472236029886	3	82.38	-0.07	0.73
970	0	0	76.3	1	89.73	90.3472236029886	4	85.35	0.35	0.94
971	1	0	73.88	0	NA	93.88	1	73.88	-1.18	-0.59
971	1	0	73.88	0	NA	93.88	2	76.81	-2.06	-0.62
971	1	0	73.88	0	NA	93.88	3	79.66	-1.51	-0.88
971	1	0	73.88	0	NA	93.88	4	82.51	-2.01	-1.78
973	1	0	74.19	1	87.95	88.548439206038	1	74.19	0.81	0.89
973	1	0	74.19	1	87.95	88.548439206038	2	77.14	0.19	0.88
973	1	0	74.19	1	87.95	88.548439206038	3	80.12	1.04	-0.21
973	1	0	74.19	1	87.95	88.548439206038	4	83.07	1.08	0.09
980	1	0	74.24	1	76.23	76.8335383740636	1	74.24	-0.85	-0.43
985	0	0	75.04	0	NA	95.04	1	75.04	0.29	-0.39
988	1	0	75.49	0	NA	95.49	1	75.49	1.23	-0.92
988	1	0	75.49	0	NA	95.49	2	78.59	2.41	-0.42
988	1	0	75.49	0	NA	95.49	3	81.57	0.65	-0.96
1029	1	0	67.72	0	NA	87.72	1	67.72	-0.37	-0.36
1029	1	0	67.72	0	NA	87.72	2	70.78	-0.98	0.02
1029	1	0	67.72	0	NA	87.72	3	73.84	-0.22	1.4
1032	1	0	72.87	1	82.51	83.3452267257234	1	72.87	-0.11	-0.72
1032	1	0	72.87	1	82.51	83.3452267257234	2	76.04	-0.45	-1.33
1032	1	0	72.87	1	82.51	83.3452267257234	3	78.87	-0.35	-0.72
1032	1	0	72.87	1	82.51	83.3452267257234	4	81.97	0.24	-0.08
1045	0	0	68.04	1	80.96	81.6827747938211	1	68.04	-1.32	-1.79
1045	0	0	68.04	1	80.96	81.6827747938211	2	70.95	-0.6	-1.38
1045	0	0	68.04	1	80.96	81.6827747938211	3	73.92	-0.51	-1.51
1045	0	0	68.04	1	80.96	81.6827747938211	4	76.82	-0.3	-1.46
1056	0	0	76.2	0	NA	96.2	1	76.2	0.58	1.92
1071	1	0	73.75	1	88.01	89.0379885426899	1	73.75	-0.81	-0.8
1071	1	0	73.75	1	88.01	89.0379885426899	2	76.79	0.29	-0.56
1071	1	0	73.75	1	88.01	89.0379885426899	3	80.08	-0.32	-0.57
1071	1	0	73.75	1	88.01	89.0379885426899	4	82.98	1.14	0.19
1072	1	0	72.69	1	88.98	89.6315197862502	1	72.69	-0.85	1.34
1072	1	0	72.69	1	88.98	89.6315197862502	2	75.64	-0.39	1.28
1072	1	0	72.69	1	88.98	89.6315197862502	3	78.68	-0.44	1.11
1072	1	0	72.69	1	88.98	89.6315197862502	4	81.67	0.71	1.05
1096	0	0	56.61	1	72.77	72.9868319153529	1	56.61	0.5	1.21
1096	0	0	56.61	1	72.77	72.9868319153529	2	59.73	0.44	2.37
1096	0	0	56.61	1	72.77	72.9868319153529	3	62.7	-0.21	2.12
1096	0	0	56.61	1	72.77	72.9868319153529	4	65.82	0.71	0.61
1113	0	0	69.08	1	80.76	81.4385215808586	1	69.08	0.02	-0.21
1113	0	0	69.08	1	80.76	81.4385215808586	2	72.22	-0.55	0.69
1113	0	0	69.08	1	80.76	81.4385215808586	3	75.3	-0.27	1.26
1120	0	0	73.88	1	85.88	86.3886621192057	1	73.88	0.16	0.45
1120	0	0	73.88	1	85.88	86.3886621192057	2	76.86	0.05	0.29
1120	0	0	73.88	1	85.88	86.3886621192057	3	79.88	-0.58	0.58
1120	0	0	73.88	1	85.88	86.3886621192057	4	82.94	0.14	0.04
1122	0	0	66.69	1	80.78	81.6064319551052	1	66.69	-1.31	-1.36
1122	0	0	66.69	1	80.78	81.6064319551052	2	69.69	-3.24	-1.21
1122	0	0	66.69	1	80.78	81.6064319551052	3	72.7	-2.12	-0.99
1122	0	0	66.69	1	80.78	81.6064319551052	4	75.79	-3.22	-0.74
1125	1	0	84.79	1	97.02	97.6868269669026	1	84.79	1.33	-1.26
1125	1	0	84.79	1	97.02	97.6868269669026	2	87.85	0.95	-0.79
1125	1	0	84.79	1	97.02	97.6868269669026	3	90.87	1.29	-0.25
1125	1	0	84.79	1	97.02	97.6868269669026	4	93.99	0.21	-0.49
1132	1	0	75.77	1	92.04	92.7426970416017	1	75.77	-1.7	-0.69
1132	1	0	75.77	1	92.04	92.7426970416017	2	78.72	-2.05	-2.17
1132	1	0	75.77	1	92.04	92.7426970416017	3	81.73	-1.64	-0.56
1132	1	0	75.77	1	92.04	92.7426970416017	4	84.67	-2.39	-1.11
1138	1	0	71.15	0	NA	91.15	1	71.15	1.48	0.54
1159	0	0	57.17	1	74.19	75.1427338553061	1	57.17	-0.39	-1.06
1159	0	0	57.17	1	74.19	75.1427338553061	2	60.32	-0.81	-1.67
1159	0	0	57.17	1	74.19	75.1427338553061	3	63.4	-1.18	-0.9
1159	0	0	57.17	1	74.19	75.1427338553061	4	66.41	-1.28	-1.28
1185	1	0	70.48	1	83.7	84.2019932105056	1	70.48	1.49	1.15
1204	0	0	67.33	0	NA	87.33	1	67.33	-0.29	0.66
1204	0	0	67.33	0	NA	87.33	2	70.53	0.35	0.67
1204	0	0	67.33	0	NA	87.33	3	73.55	0.1	0.43
1216	1	0	62.13	1	76.67	76.8788295827032	1	62.13	1.42	1.14
1216	1	0	62.13	1	76.67	76.8788295827032	2	64.98	1.79	1.29
1216	1	0	62.13	1	76.67	76.8788295827032	3	67.88	2.1	1.99
1216	1	0	62.13	1	76.67	76.8788295827032	4	71.09	1.27	0.62
1230	0	0	62.44	0	NA	82.44	1	62.44	0.37	-0.67
1230	0	0	62.44	0	NA	82.44	2	65.4	0.28	-0.03
1245	1	0	77.03	1	84.7	85.2113580663215	1	77.03	0.61	0.32
1245	1	0	77.03	1	84.7	85.2113580663215	2	80.17	1.17	-0.55
1264	0	0	70.06	0	NA	90.06	1	70.06	0.66	1.31
1268	0	0	80.03	1	83.94	84.4429740786996	1	80.03	-0.52	-2.04
1276	1	0	86.58	1	95.21	95.5812262576106	1	86.58	0.48	-1.36
1276	1	0	86.58	1	95.21	95.5812262576106	2	89.83	0.78	-1.23
1276	1	0	86.58	1	95.21	95.5812262576106	3	92.99	0.18	-2.15
1283	1	0	66.28	0	NA	86.28	1	66.28	-0.42	-1.45
1283	1	0	66.28	0	NA	86.28	2	69.34	-0.32	-0.46
1283	1	0	66.28	0	NA	86.28	3	72.33	-0.45	-0.33
1283	1	0	66.28	0	NA	86.28	4	75.38	-0.4	0.04
1303	0	0	70.37	1	76.86	77.1921162044642	1	70.37	-0.79	-0.28
1303	0	0	70.37	1	76.86	77.1921162044642	2	73.46	0.74	-0.23
1304	1	0	78.14	1	85.86	86.4165569346617	1	78.14	-1.02	0.99
1304	1	0	78.14	1	85.86	86.4165569346617	2	81.11	-0.59	-0.03
1304	1	0	78.14	1	85.86	86.4165569346617	3	83.97	-0.62	0.16
1322	1	0	64.02	0	NA	84.02	1	64.02	-0.2	0.19
1322	1	0	64.02	0	NA	84.02	2	66.92	-0.84	-0.56
1322	1	0	64.02	0	NA	84.02	3	70.17	-0.91	0.72
1322	1	0	64.02	0	NA	84.02	4	73.29	-1.08	-0.43
1328	0	0	78.61	1	80.92	81.2743655637009	1	78.61	-1.83	-1.36
1334	1	0	79.45	1	95.26	95.9938900664325	1	79.45	0.67	-0.39
1334	1	0	79.45	1	95.26	95.9938900664325	2	82.38	1.4	0.37
1344	1	0	64.59	0	NA	84.59	1	64.59	-0.56	-0.48
1344	1	0	64.59	0	NA	84.59	2	67.72	-0.28	0.33
1344	1	0	64.59	0	NA	84.59	3	70.56	0.31	-0.93
1348	1	0	77.18	0	NA	97.18	1	77.18	0.18	-0.06
1348	1	0	77.18	0	NA	97.18	2	80.24	0.64	-0.92
1348	1	0	77.18	0	NA	97.18	3	83.26	0.54	-0.66
1356	0	0	55.05	1	68.71	69.4297374443609	1	55.05	-1.11	0.14
1356	0	0	55.05	1	68.71	69.4297374443609	2	58.04	-0.53	-0.81
1356	0	0	55.05	1	68.71	69.4297374443609	3	61.04	-0.39	-0.37
1356	0	0	55.05	1	68.71	69.4297374443609	4	63.98	-0.4	0.5
1366	0	0	69.44	0	NA	89.44	1	69.44	-0.02	0.49
1390	0	0	59.39	1	70.16	70.1979262594564	1	59.39	0.71	2.01
1390	0	0	59.39	1	70.16	70.1979262594564	2	62.4	1.4	2.39
1390	0	0	59.39	1	70.16	70.1979262594564	3	65.36	1.75	0.97
1390	0	0	59.39	1	70.16	70.1979262594564	4	68.44	0.83	0.34
1409	0	0	77.42	1	91.85	92.4638706520388	1	77.42	1.95	-0.47
1409	0	0	77.42	1	91.85	92.4638706520388	2	80.32	1.07	0.32
1409	0	0	77.42	1	91.85	92.4638706520388	3	83.33	1.1	-0.22
1409	0	0	77.42	1	91.85	92.4638706520388	4	86.3	1.26	-0.41
1414	0	0	59.38	1	70.17	70.572116450315	1	59.38	-0.86	0.37
1414	0	0	59.38	1	70.17	70.572116450315	2	62.38	-0.33	0.52
1414	0	0	59.38	1	70.17	70.572116450315	3	65.38	0.13	0.17
1414	0	0	59.38	1	70.17	70.572116450315	4	68.34	-0.84	0.23
1427	1	0	79.25	1	89.15	89.8706944160294	1	79.25	1.79	0.4
1427	1	0	79.25	1	89.15	89.8706944160294	2	82.27	1.98	-0.34
1435	1	0	72.2	1	91.65	92.0955448193085	1	72.2	-0.34	1.03
1435	1	0	72.2	1	91.65	92.0955448193085	2	75.35	-0.31	1.6
1439	0	0	65.97	1	76	76.4820454522856	1	65.97	-0.64	-1.1
1439	0	0	65.97	1	76	76.4820454522856	2	69.09	-1.16	-0.07
1439	0	0	65.97	1	76	76.4820454522856	3	72.14	-0.23	-1.49
1439	0	0	65.97	1	76	76.4820454522856	4	75.34	-0.07	-0.81
1477	0	0	76.33	1	87.2	87.8590785718831	1	76.33	0.14	0.52
1477	0	0	76.33	1	87.2	87.8590785718831	2	79.51	-0.01	0.97
1477	0	0	76.33	1	87.2	87.8590785718831	3	82.5	-0.23	-0.37
1477	0	0	76.33	1	87.2	87.8590785718831	4	85.43	0.47	0.35
1483	0	0	77.76	1	92.39	92.8633345438715	1	77.76	-1.07	-1.47
1483	0	0	77.76	1	92.39	92.8633345438715	2	80.74	-0.75	-1.63
1483	0	0	77.76	1	92.39	92.8633345438715	3	83.84	-1.65	-0.7
1483	0	0	77.76	1	92.39	92.8633345438715	4	86.95	-0.92	-1.38
1502	0	0	56.8	1	75.71	75.9210112576335	1	56.8	0.8	1.46
1502	0	0	56.8	1	75.71	75.9210112576335	2	59.72	-0.17	1.07
1502	0	0	56.8	1	75.71	75.9210112576335	3	62.75	0.97	1.12
1513	0	0	74.63	1	82.59	83.1977048730278	1	74.63	0.2	0.09
1515	1	0	55.23	1	69.54	70.0047831000909	1	55.23	0.94	0.58
1515	1	0	55.23	1	69.54	70.0047831000909	2	58.25	-0.25	1.02
1515	1	0	55.23	1	69.54	70.0047831000909	3	61.25	-0.37	0.31
1515	1	0	55.23	1	69.54	70.0047831000909	4	64.25	0.39	0.6
1520	1	0	67.62	1	82.73	83.1036538527246	1	67.62	-1.78	-0.21
1520	1	0	67.62	1	82.73	83.1036538527246	2	70.87	-2	-0.65
1520	1	0	67.62	1	82.73	83.1036538527246	3	73.94	-2.57	-0.1
1520	1	0	67.62	1	82.73	83.1036538527246	4	76.89	-2.12	-1.54
1521	0	0	64.18	1	76.52	77.4102017871242	1	64.18	-0.64	-0.83
1521	0	0	64.18	1	76.52	77.4102017871242	2	67.19	0.06	-0.91
1521	0	0	64.18	1	76.52	77.4102017871242	3	70.19	-0.77	-0.08
1521	0	0	64.18	1	76.52	77.4102017871242	4	73.27	0.34	-0.41
1525	1	0	76.37	1	93.47	94.0977426470934	1	76.37	-0.36	0.98
1525	1	0	76.37	1	93.47	94.0977426470934	2	79.42	-0.78	0.28
1525	1	0	76.37	1	93.47	94.0977426470934	3	82.23	0.36	0.25
1525	1	0	76.37	1	93.47	94.0977426470934	4	85.28	-0.07	-0.22
1530	0	0	60.43	1	72.79	73.1674264326365	1	60.43	0.6	0.3
1530	0	0	60.43	1	72.79	73.1674264326365	2	63.48	0.45	0.76
1530	0	0	60.43	1	72.79	73.1674264326365	3	66.51	-0.27	0.63
1530	0	0	60.43	1	72.79	73.1674264326365	4	69.33	-0.47	-0.71
1543	0	0	63.67	1	80.41	81.0463193743467	1	63.67	-0.83	-0.45
1543	0	0	63.67	1	80.41	81.0463193743467	2	66.79	-0.54	0.48
1543	0	0	63.67	1	80.41	81.0463193743467	3	69.77	-0.85	-0.29
1543	0	0	63.67	1	80.41	81.0463193743467	4	72.87	-0.42	0.43
1554	1	0	56.1	0	NA	76.1	1	56.1	-0.29	0.56
1554	1	0	56.1	0	NA	76.1	2	59.01	-0.39	0.26
1554	1	0	56.1	0	NA	76.1	3	62.01	0.21	-0.25
1554	1	0	56.1	0	NA	76.1	4	65.12	-0.83	0.28
1558	1	0	68.83	1	85.82	86.2723137897636	1	68.83	0.04	0.9
1558	1	0	68.83	1	85.82	86.2723137897636	2	71.77	-0.04	-0.06
1558	1	0	68.83	1	85.82	86.2723137897636	3	74.76	0.46	-0.59
1558	1	0	68.83	1	85.82	86.2723137897636	4	77.75	1.25	0.35
1569	1	0	78.36	1	91.9	92.2155322555941	1	78.36	-0.18	-1.97
1569	1	0	78.36	1	91.9	92.2155322555941	2	81.44	-0.16	-1.85
1569	1	0	78.36	1	91.9	92.2155322555941	3	84.56	0.71	-1.45
1569	1	0	78.36	1	91.9	92.2155322555941	4	87.48	0.63	-2.24
1595	0	0	84.29	1	97.4	98.2352882936797	1	84.29	0.06	-1.21
1595	0	0	84.29	1	97.4	98.2352882936797	2	87.24	-0.1	0.36
1599	0	0	76.75	0	NA	96.75	1	76.75	0.39	-0.78
1599	0	0	76.75	0	NA	96.75	2	79.72	-0.4	-1.61
1599	0	0	76.75	0	NA	96.75	3	82.74	0.84	-1.5
1604	1	0	69.81	0	NA	89.81	1	69.81	-0.43	0.51
1607	0	0	68.97	1	80.11	80.4655184559884	1	68.97	0.5	0.56
1607	0	0	68.97	1	80.11	80.4655184559884	2	71.91	1.16	0.82
1607	0	0	68.97	1	80.11	80.4655184559884	3	75.03	1.47	0.48
1607	0	0	68.97	1	80.11	80.4655184559884	4	78.08	0.62	-0.71
1622	0	0	63.3	1	78.16	78.704395437943	1	63.3	-0.73	-0.34
1622	0	0	63.3	1	78.16	78.704395437943	2	66.27	-0.68	0.03
1622	0	0	63.3	1	78.16	78.704395437943	3	69.16	-0.09	1.16
1622	0	0	63.3	1	78.16	78.704395437943	4	72.21	-0.16	-0.19
1625	1	0	72.17	1	87.8	88.2751716485902	1	72.17	-0.33	-0.41
1625	1	0	72.17	1	87.8	88.2751716485902	2	75.17	-0.29	-0.87
1625	1	0	72.17	1	87.8	88.2751716485902	3	78.3	-0.34	-0.52
1625	1	0	72.17	1	87.8	88.2751716485902	4	81.39	0.39	-1.17
1631	0	0	72.06	1	82.86	83.289178104618	1	72.06	0.36	0.98
1631	0	0	72.06	1	82.86	83.289178104618	2	74.94	1.36	0.1
1631	0	0	72.06	1	82.86	83.289178104618	3	77.95	0.47	0.43
1631	0	0	72.06	1	82.86	83.289178104618	4	81.04	1.45	-0.2
1645	1	0	63.61	1	76.08	76.6363811312409	1	63.61	0.72	-0.14
1645	1	0	63.61	1	76.08	76.6363811312409	2	66.57	0.74	-0.33
1645	1	0	63.61	1	76.08	76.6363811312409	3	69.48	0.98	-0.95
1645	1	0	63.61	1	76.08	76.6363811312409	4	72.45	1.02	-0.09
1649	0	0	61.26	0	NA	81.26	1	61.26	-0.46	-0.01
1649	0	0	61.26	0	NA	81.26	2	64.22	-0.33	-0.29
1649	0	0	61.26	0	NA	81.26	3	67.21	0.07	-0.38
1649	0	0	61.26	0	NA	81.26	4	70.33	-0.44	0.27
1656	1	0	80.09	1	83.69	84.31283093867	1	80.09	-1.73	0.39
1656	1	0	80.09	1	83.69	84.31283093867	2	83.09	-0.66	0.69
1658	1	0	84.74	1	89.84	90.6495481274744	1	84.74	0.77	-0.03
1658	1	0	84.74	1	89.84	90.6495481274744	2	87.78	0.46	-0.64
1666	1	0	59.54	0	NA	79.54	1	59.54	1.16	0.9
1666	1	0	59.54	0	NA	79.54	2	62.55	1.3	-0.41
1666	1	0	59.54	0	NA	79.54	3	65.64	0.65	-0.48
1700	1	0	65.86	1	78.64	79.3305156265545	1	65.86	-1.86	-0.05
1700	1	0	65.86	1	78.64	79.3305156265545	2	68.89	-1.71	1.13
1700	1	0	65.86	1	78.64	79.3305156265545	3	71.76	-1.47	0.08
1700	1	0	65.86	1	78.64	79.3305156265545	4	74.92	-1.32	1.19
1706	1	0	64.31	0	NA	84.31	1	64.31	1.02	1.25
1706	1	0	64.31	0	NA	84.31	2	67.2	1.35	1.36
1708	1	0	69.19	1	82.26	82.7755733866826	1	69.19	1.72	-0.64
1708	1	0	69.19	1	82.26	82.7755733866826	2	72.22	1.23	-0.52
1708	1	0	69.19	1	82.26	82.7755733866826	3	75.1	1.69	-1.16
1708	1	0	69.19	1	82.26	82.7755733866826	4	78.13	0.87	-0.95
1717	1	0	75.3	0	NA	95.3	1	75.3	0.45	-0.34
1717	1	0	75.3	0	NA	95.3	2	78.25	0.8	0.04
1717	1	0	75.3	0	NA	95.3	3	81.27	1.13	-1.2
1717	1	0	75.3	0	NA	95.3	4	84.27	0.31	-0.64
1724	1	0	74.13	0	NA	94.13	1	74.13	0.82	0.87
1724	1	0	74.13	0	NA	94.13	2	77.07	1.59	0.85
1724	1	0	74.13	0	NA	94.13	3	80.06	0.46	0.52
1740	0	0	73.29	1	78.25	78.7647657125901	1	73.29	-0.45	-0.47
1740	0	0	73.29	1	78.25	78.7647657125901	2	76.08	0.38	0.01
1763	0	0	65.33	1	83.05	84.0278467374177	1	65.33	0.58	-1.46
1763	0	0	65.33	1	83.05	84.0278467374177	2	68.35	-0.59	-0.47
1763	0	0	65.33	1	83.05	84.0278467374177	3	71.33	0.34	-0.51
1763	0	0	65.33	1	83.05	84.0278467374177	4	74.37	1.21	0.56
1779	1	0	66.52	1	82.28	82.8835399610431	1	66.52	-0.52	0.56
1779	1	0	66.52	1	82.28	82.8835399610431	2	69.56	-1.09	0.07
1779	1	0	66.52	1	82.28	82.8835399610431	3	72.59	-0.9	0.77
1779	1	0	66.52	1	82.28	82.8835399610431	4	75.39	-1.03	0.71
1809	0	0	78.27	1	86.67	87.2290873457815	1	78.27	0.11	0.55
1809	0	0	78.27	1	86.67	87.2290873457815	2	81.42	0.72	0.36
1809	0	0	78.27	1	86.67	87.2290873457815	3	84.46	-0.02	-0.72
1810	1	0	59.78	1	70.29	70.9755543821758	1	59.78	-0.85	-0.84
1810	1	0	59.78	1	70.29	70.9755543821758	2	62.74	-1.11	0.78
1810	1	0	59.78	1	70.29	70.9755543821758	3	65.94	-1.02	-1.09
1810	1	0	59.78	1	70.29	70.9755543821758	4	68.87	-1.4	0.09
1831	1	0	81.64	1	81.72	82.2979516960125	1	81.64	0	-1.14
1843	1	0	61.2	1	77.25	77.5523989081689	1	61.2	2.45	1.41
1848	1	0	59.57	1	78.45	79.3192417956138	1	59.57	-0.16	-1.08
1848	1	0	59.57	1	78.45	79.3192417956138	2	62.5	0.4	-1.32
1848	1	0	59.57	1	78.45	79.3192417956138	3	65.47	-0.58	-1.43
1848	1	0	59.57	1	78.45	79.3192417956138	4	68.42	0.53	-0.02
1858	0	0	74.11	1	84.35	85.0579085071125	1	74.11	1.33	-0.12
1858	0	0	74.11	1	84.35	85.0579085071125	2	77.16	1.64	0.3
1879	0	0	65.7	1	79.89	80.3309193776582	1	65.7	-0.54	0.66
1887	1	0	71.19	1	86.18	86.8904908753659	1	71.19	0.4	-1.62
1900	0	0	64.16	1	77.98	78.3937392083701	1	64.16	-2.09	-0.17
1900	0	0	64.16	1	77.98	78.3937392083701	2	67.34	-2.47	0.35
1900	0	0	64.16	1	77.98	78.3937392083701	3	70.24	-1.32	-0.35
1900	0	0	64.16	1	77.98	78.3937392083701	4	73.17	-2.22	-1.59
1940	1	0	82.71	1	90.35	91.0522049762697	1	82.71	0.29	0.67
1940	1	0	82.71	1	90.35	91.0522049762697	2	85.51	0.87	0.16
1940	1	0	82.71	1	90.35	91.0522049762697	3	88.46	0.7	-0.19
1947	1	0	72.42	1	87.18	87.850640568986	1	72.42	0.83	0.36
1949	1	0	62.92	1	78.33	79.0460063677877	1	62.92	-2.37	-1.04
1949	1	0	62.92	1	78.33	79.0460063677877	2	65.83	-2.01	-0.87
1949	1	0	62.92	1	78.33	79.0460063677877	3	68.86	-1.81	-1.02
1949	1	0	62.92	1	78.33	79.0460063677877	4	71.77	-1.81	0.32
1953	1	0	64.26	1	77.15	78.2539422660985	1	64.26	-0.33	-0.89
1953	1	0	64.26	1	77.15	78.2539422660985	2	67.3	0.81	-0.23
1953	1	0	64.26	1	77.15	78.2539422660985	3	70.26	-0.18	0.73
1953	1	0	64.26	1	77.15	78.2539422660985	4	73.29	0.32	0.4
1966	1	0	66.13	0	NA	86.13	1	66.13	0.58	-0.46
1967	0	0	53.29	1	66.62	67.1904670640607	1	53.29	-0.11	0.36
1967	0	0	53.29	1	66.62	67.1904670640607	2	56.3	-0.69	-0.34
1967	0	0	53.29	1	66.62	67.1904670640607	3	59.5	-0.33	-0.61
1967	0	0	53.29	1	66.62	67.1904670640607	4	62.46	-0.32	0.7
1993	0	0	65.73	0	NA	85.73	1	65.73	1.38	-0.32
1993	0	0	65.73	0	NA	85.73	2	68.67	1.92	0.79
1993	0	0	65.73	0	NA	85.73	3	71.83	1.59	0.5
1993	0	0	65.73	0	NA	85.73	4	74.76	2.18	-0.03
2012	1	0	66.38	0	NA	86.38	1	66.38	-0.19	-0.65
2014	1	0	76.81	0	NA	96.81	1	76.81	-1.54	-0.61
2026	0	0	63.96	0	NA	83.96	1	63.96	-0.4	1.1
2026	0	0	63.96	0	NA	83.96	2	66.97	-0.66	0.45
2026	0	0	63.96	0	NA	83.96	3	69.86	-0.22	0.7
2026	0	0	63.96	0	NA	83.96	4	72.65	0.07	0.64
2041	0	0	56.68	1	73.7	74.1729435130215	1	56.68	0.46	-0.77
2041	0	0	56.68	1	73.7	74.1729435130215	2	59.57	-0.3	-0.11
2041	0	0	56.68	1	73.7	74.1729435130215	3	62.62	0.11	0.01
2041	0	0	56.68	1	73.7	74.1729435130215	4	65.4	-0.38	-0.93
2044	1	0	72.54	1	74.65	75.2057439284353	1	72.54	-0.65	1.28
2047	0	0	81.81	1	86.78	87.321612746798	1	81.81	0.93	0.52
2047	0	0	81.81	1	86.78	87.321612746798	2	84.87	0.2	-1.18
2057	1	0	77.74	1	83.87	84.6288295697659	1	77.74	-2.66	-0.3
2057	1	0	77.74	1	83.87	84.6288295697659	2	80.86	-2.17	-0.51
2057	1	0	77.74	1	83.87	84.6288295697659	3	83.77	-2.08	0.01
2068	0	0	65.96	0	NA	85.96	1	65.96	0.31	0.21
2068	0	0	65.96	0	NA	85.96	2	68.93	0.05	0.55
2068	0	0	65.96	0	NA	85.96	3	71.9	0.57	-0.12
2068	0	0	65.96	0	NA	85.96	4	74.9	0.21	0.26
2111	1	0	67.41	1	78.8	79.3696998326466	1	67.41	-0.67	-0.45
2117	1	0	80.24	1	92.05	92.9003671540716	1	80.24	1.79	0.03
2117	1	0	80.24	1	92.05	92.9003671540716	2	83.36	1.79	-0.62
2117	1	0	80.24	1	92.05	92.9003671540716	3	86.44	2.28	-0.79
2117	1	0	80.24	1	92.05	92.9003671540716	4	89.42	2.26	0.11
2122	0	0	83.55	1	86.87	87.2961391557248	1	83.55	-2.24	-1.26
2122	0	0	83.55	1	86.87	87.2961391557248	2	86.79	-1.56	-1.38
2134	0	0	76.21	1	81.67	82.0956738904623	1	76.21	1.12	-1.39
2134	0	0	76.21	1	81.67	82.0956738904623	2	79.23	-0.09	-2.34
2145	0	0	79.07	1	85.21	85.506450872713	1	79.07	-1.31	-0.25
2145	0	0	79.07	1	85.21	85.506450872713	2	82.1	-1.27	-1.23
2145	0	0	79.07	1	85.21	85.506450872713	3	84.93	-0.84	-1.65
2165	1	0	75.77	1	88.38	88.7279316564624	1	75.77	0.41	0.7
2165	1	0	75.77	1	88.38	88.7279316564624	2	78.79	0.42	-0.45
2170	1	0	66.05	1	84.33	84.5933851214581	1	66.05	0.43	2.04
2170	1	0	66.05	1	84.33	84.5933851214581	2	69.15	1.14	0.45
2170	1	0	66.05	1	84.33	84.5933851214581	3	72.19	0.93	0.74
2170	1	0	66.05	1	84.33	84.5933851214581	4	75.02	0.92	0.43
2173	0	0	80.32	1	81.6	82.1468563913929	1	80.32	0.52	-0.04
2181	0	0	79.69	0	NA	99.69	1	79.69	0.44	-1.26
2181	0	0	79.69	0	NA	99.69	2	82.81	0.25	-0.33
2192	0	0	73.35	1	79.44	80.1039671046759	1	73.35	1.18	-0.25
2192	0	0	73.35	1	79.44	80.1039671046759	2	76.53	1.14	-1.26
2192	0	0	73.35	1	79.44	80.1039671046759	3	79.4	1.41	0.28
2205	1	0	83.17	0	NA	103.17	1	83.17	-1.12	-0.42
2205	1	0	83.17	0	NA	103.17	2	86.21	-1.96	-1.32
2205	1	0	83.17	0	NA	103.17	3	89.18	-2.06	-0.53
2208	1	0	75.95	1	91.55	91.9369791522495	1	75.95	-0.48	-0.03
2208	1	0	75.95	1	91.55	91.9369791522495	2	79.09	-0.68	-1.07
2208	1	0	75.95	1	91.55	91.9369791522495	3	82.27	0.19	-1.54
2208	1	0	75.95	1	91.55	91.9369791522495	4	85.31	-0.73	-0.96
2209	0	0	65.66	1	85.45	86.0776252257914	1	65.66	0.25	0.32
2209	0	0	65.66	1	85.45	86.0776252257914	2	68.72	-0.75	0.48
2209	0	0	65.66	1	85.45	86.0776252257914	3	71.62	-1.09	0.26
2231	0	0	66.77	0	NA	86.77	1	66.77	-0.56	1.2
2240	0	0	82.18	1	86	86.6396928463782	1	82.18	0.78	0.09
2240	0	0	82.18	1	86	86.6396928463782	2	85.18	0.48	-0.12
2261	1	0	53.96	0	NA	73.96	1	53.96	-1.84	0.18
2261	1	0	53.96	0	NA	73.96	2	56.88	-1.9	-0.55
2261	1	0	53.96	0	NA	73.96	3	59.96	-1.35	-0.11
2261	1	0	53.96	0	NA	73.96	4	63.04	-1.61	0.88
2269	0	0	82.69	0	NA	102.69	1	82.69	-0.37	-1.75
2269	0	0	82.69	0	NA	102.69	2	85.7	-0.06	-1.07
2269	0	0	82.69	0	NA	102.69	3	88.51	-0.22	-2.41
2269	0	0	82.69	0	NA	102.69	4	91.39	0.14	-2.15
2274	1	0	63.9	0	NA	83.9	1	63.9	-0.94	0.31
2274	1	0	63.9	0	NA	83.9	2	66.95	-0.77	0.14
2274	1	0	63.9	0	NA	83.9	3	69.79	-0.31	-0.75
2274	1	0	63.9	0	NA	83.9	4	72.59	-0.24	-0.79
2285	1	0	68.97	1	88.36	88.9165318072661	1	68.97	0.34	-1.12
2285	1	0	68.97	1	88.36	88.9165318072661	2	72.1	1.65	-0.5
2285	1	0	68.97	1	88.36	88.9165318072661	3	75.07	0.79	-1.45
2285	1	0	68.97	1	88.36	88.9165318072661	4	78.04	0.67	-0.8
2286	0	0	82.64	1	84.77	85.2928263068688	1	82.64	1.13	0.39
2300	0	0	75.95	1	81.39	82.0887921019137	1	75.95	0.9	0.83
2300	0	0	75.95	1	81.39	82.0887921019137	2	78.92	1.23	0.67
2321	0	0	74.08	1	78.69	79.2039482505863	1	74.08	1.64	0.96
2321	0	0	74.08	1	78.69	79.2039482505863	2	77.12	1.96	0.12
2336	0	0	65.13	1	77.71	78.5763867842768	1	65.13	2.02	-0.66
2336	0	0	65.13	1	77.71	78.5763867842768	2	68.07	1.86	-0.47
2337	1	0	76.8	0	NA	96.8	1	76.8	-0.41	0.88
2338	0	0	74.1	0	NA	94.1	1	74.1	1.86	-0.66
2338	0	0	74.1	0	NA	94.1	2	76.96	2.5	-0.36
2338	0	0	74.1	0	NA	94.1	3	80.05	1.32	-0.01
2338	0	0	74.1	0	NA	94.1	4	83.04	0.65	0.62
2342	0	0	68.05	1	83.27	83.7802262885894	1	68.05	2.05	-0.05
2342	0	0	68.05	1	83.27	83.7802262885894	2	71.05	1.67	-0.11
2342	0	0	68.05	1	83.27	83.7802262885894	3	73.87	1.25	-0.29
2342	0	0	68.05	1	83.27	83.7802262885894	4	76.96	1.69	-1.43
2349	0	0	55.88	0	NA	75.88	1	55.88	0.25	-0.15
2349	0	0	55.88	0	NA	75.88	2	59.14	-0.52	-0.72
2349	0	0	55.88	0	NA	75.88	3	62.23	0.55	-1.64
2349	0	0	55.88	0	NA	75.88	4	65.27	1.32	-0.54
2354	0	0	57.89	0	NA	77.89	1	57.89	0.64	0.53
2354	0	0	57.89	0	NA	77.89	2	60.83	1.02	1.27
2355	1	0	61.36	1	62.07	62.6178976479579	1	61.36	0.89	-1.04
2359	1	0	79.09	1	83.86	84.4363355430604	1	79.09	-0.05	1.79
2370	0	0	72.73	1	87.69	88.2578946832077	1	72.73	0.58	0.9
2370	0	0	72.73	1	87.69	88.2578946832077	2	75.62	0.39	0.64
2370	0	0	72.73	1	87.69	88.2578946832077	3	78.65	0.53	0.06
2370	0	0	72.73	1	87.69	88.2578946832077	4	81.64	0.32	0.53
2377	0	0	71.35	1	84.02	84.5787859445961	1	71.35	0.53	0.64
2377	0	0	71.35	1	84.02	84.5787859445961	2	74.33	0.03	-0.51
2377	0	0	71.35	1	84.02	84.5787859445961	3	77.21	0.61	-0.34
2377	0	0	71.35	1	84.02	84.5787859445961	4	80.16	1.05	0.61
2390	0	0	82.7	0	NA	102.7	1	82.7	-2.3	-0.95
2390	0	0	82.7	0	NA	102.7	2	85.74	-1.47	0.31
2390	0	0	82.7	0	NA	102.7	3	88.83	-0.97	-0.2
2400	0	0	67.59	1	85.09	85.7513332212482	1	67.59	-0.22	-1.6
2400	0	0	67.59	1	85.09	85.7513332212482	2	70.51	-1.16	-1.1
2400	0	0	67.59	1	85.09	85.7513332212482	3	73.45	-1.26	-1.57
2400	0	0	67.59	1	85.09	85.7513332212482	4	76.3	-2.39	-1.66
2403	0	0	59.87	1	74.7	75.2210211260111	1	59.87	0.21	-0.29
2411	1	0	81.55	1	82.87	83.404452060728	1	81.55	-0.04	-0.25
2419	0	0	80.29	1	88.19	88.6952611470905	1	80.29	-0.47	-1.63
2459	0	0	69.26	1	79.54	80.0827895191757	1	69.26	-0.5	-1.53
2459	0	0	69.26	1	79.54	80.0827895191757	2	72.45	-0.77	-1
2459	0	0	69.26	1	79.54	80.0827895191757	3	75.49	-1.44	-1.37
2459	0	0	69.26	1	79.54	80.0827895191757	4	78.51	-0.66	-1.45
2462	1	0	82.76	1	89.98	90.5392976421331	1	82.76	0.35	-0.38
2462	1	0	82.76	1	89.98	90.5392976421331	2	85.81	-0.55	-0.15
2462	1	0	82.76	1	89.98	90.5392976421331	3	88.86	-0.9	-1.28
2491	1	0	54.9	0	NA	74.9	1	54.9	-0.13	0.37
2494	1	0	81.4	1	82.91	83.4479298353607	1	81.4	-0.45	-0.83
2502	0	0	69.79	1	83.21	83.7591857866882	1	69.79	-0.29	-0.57
2502	0	0	69.79	1	83.21	83.7591857866882	2	72.86	0.11	0.68
2502	0	0	69.79	1	83.21	83.7591857866882	3	75.81	0.07	0.2
2516	0	0	78.51	0	NA	98.51	1	78.51	0.38	-0.96
2535	1	0	72.09	0	NA	92.09	1	72.09	2.02	1.26
2535	1	0	72.09	0	NA	92.09	2	75.03	2.16	1.07
2541	0	0	67.17	1	75.65	76.2068448512116	1	67.17	0.94	-0.18
2541	0	0	67.17	1	75.65	76.2068448512116	2	70.21	0.76	-0.14
2541	0	0	67.17	1	75.65	76.2068448512116	3	73.17	1.09	1.04
2550	1	0	73.39	1	87.28	87.753695139195	1	73.39	-0.04	0.94
2550	1	0	73.39	1	87.28	87.753695139195	2	76.38	-0.07	-0.36
2550	1	0	73.39	1	87.28	87.753695139195	3	79.44	1.42	0.74
2550	1	0	73.39	1	87.28	87.753695139195	4	82.32	1.63	-0.07
2578	0	0	74.08	0	NA	94.08	1	74.08	-1.96	-2.06
2578	0	0	74.08	0	NA	94.08	2	76.94	-2.41	-1.26
2578	0	0	74.08	0	NA	94.08	3	80.02	-1.34	-3.13
2588	1	0	64.62	1	81.47	82.0286498578824	1	64.62	0.44	-0.79
2588	1	0	64.62	1	81.47	82.0286498578824	2	67.65	-0.48	-1.06
2588	1	0	64.62	1	81.47	82.0286498578824	3	70.68	-0.14	-1.89
2588	1	0	64.62	1	81.47	82.0286498578824	4	73.53	-0.64	-1.45
2598	1	0	85.99	1	86.54	86.9930129468384	1	85.99	0.27	-1.67
2620	0	0	70.35	1	81.14	81.4770953953963	1	70.35	0.7	1.21
2620	0	0	70.35	1	81.14	81.4770953953963	2	73.42	0.97	-0.31
2620	0	0	70.35	1	81.14	81.4770953953963	3	76.56	-0.33	-0.1
2620	0	0	70.35	1	81.14	81.4770953953963	4	79.52	0.2	-0.33
2653	1	0	64.23	1	76.81	77.1852219015884	1	64.23	0.69	1.18
2653	1	0	64.23	1	76.81	77.1852219015884	2	67.24	0.86	1.23
2653	1	0	64.23	1	76.81	77.1852219015884	3	70.2	0.69	-0.49
2653	1	0	64.23	1	76.81	77.1852219015884	4	73.25	0.2	0.86
2655	1	0	68.44	0	NA	88.44	1	68.44	-1.09	-1.91
2655	1	0	68.44	0	NA	88.44	2	71.37	-2.62	-2.33
2655	1	0	68.44	0	NA	88.44	3	74.25	-1.4	-2.29
2655	1	0	68.44	0	NA	88.44	4	77.22	-2.05	-2
2660	1	0	74.81	1	84.48	85.0969483020427	1	74.81	-0.75	0.58
2660	1	0	74.81	1	84.48	85.0969483020427	2	77.76	-1.09	0.46
2664	1	0	74.26	1	80.9	81.3922297994701	1	74.26	0.1	0.14
2664	1	0	74.26	1	80.9	81.3922297994701	2	77.17	-0.16	0.68
2664	1	0	74.26	1	80.9	81.3922297994701	3	80.31	0.08	-0.17
2669	1	0	85.57	1	95.14	95.8885763558663	1	85.57	0.88	0.59
2686	0	0	66.02	1	70.23	70.5543768218061	1	66.02	0.11	0.7
2686	0	0	66.02	1	70.23	70.5543768218061	2	68.92	-0.77	0.45
2703	0	0	76.78	1	94.73	95.5533705116592	1	76.78	0.06	-1.05
2703	0	0	76.78	1	94.73	95.5533705116592	2	79.89	-0.28	-0.13
2723	1	0	82.11	1	91.6	92.1143243269895	1	82.11	-0.01	-0.48
2755	1	0	64.83	1	75.27	75.6261846855008	1	64.83	0.82	1.12
2755	1	0	64.83	1	75.27	75.6261846855008	2	67.81	0.57	1.54
2755	1	0	64.83	1	75.27	75.6261846855008	3	70.87	0.72	1.21
2756	0	0	68.33	0	NA	88.33	1	68.33	0.05	0.32
2756	0	0	68.33	0	NA	88.33	2	71.39	-0.57	0.82
2756	0	0	68.33	0	NA	88.33	3	74.37	0.38	1.36
2759	0	0	56.12	0	NA	76.12	1	56.12	-0.47	0.11
2759	0	0	56.12	0	NA	76.12	2	59.3	-0.11	1.03
2759	0	0	56.12	0	NA	76.12	3	62.11	-0.61	0.56
2759	0	0	56.12	0	NA	76.12	4	65.15	-2.1	0.19
2783	1	0	73.38	1	81.22	81.5617254727848	1	73.38	-1.02	-1.36
2783	1	0	73.38	1	81.22	81.5617254727848	2	76.28	-1.71	-1.45
2783	1	0	73.38	1	81.22	81.5617254727848	3	79.16	-2.37	-2.65
2787	0	0	64.96	0	NA	84.96	1	64.96	-0.37	-0.68
2787	0	0	64.96	0	NA	84.96	2	67.92	0.56	-0.06
2787	0	0	64.96	0	NA	84.96	3	70.8	0.75	0.37
2787	0	0	64.96	0	NA	84.96	4	73.86	0.63	0.19
2819	0	0	71.36	1	83.08	83.723519058429	1	71.36	-0.49	-0.39
2819	0	0	71.36	1	83.08	83.723519058429	2	74.47	-0.35	-1.4
2819	0	0	71.36	1	83.08	83.723519058429	3	77.53	-0.44	-0.09
2819	0	0	71.36	1	83.08	83.723519058429	4	80.47	-0.72	-1.37
2820	1	0	71.4	0	NA	91.4	1	71.4	-0.26	-0.3
2820	1	0	71.4	0	NA	91.4	2	74.39	-0.34	-0.71
2820	1	0	71.4	0	NA	91.4	3	77.55	0.84	0.07
2820	1	0	71.4	0	NA	91.4	4	80.46	0.73	-0.68
2825	0	0	53.38	1	72.25	73.0761755434158	1	53.38	0.3	-1.25
2825	0	0	53.38	1	72.25	73.0761755434158	2	56.38	-0.06	-0.89
2825	0	0	53.38	1	72.25	73.0761755434158	3	59.44	0.28	-0.85
2825	0	0	53.38	1	72.25	73.0761755434158	4	62.38	-0.81	-1.49
2838	0	0	76.64	0	NA	96.64	1	76.64	-0.33	0.11
2838	0	0	76.64	0	NA	96.64	2	79.51	0	0.02
2838	0	0	76.64	0	NA	96.64	3	82.46	-0.77	1.27
2838	0	0	76.64	0	NA	96.64	4	85.67	1.01	1.27
2865	0	0	61.93	1	79.58	79.9408449319805	1	61.93	0.37	0.58
2865	0	0	61.93	1	79.58	79.9408449319805	2	64.84	0.1	-0.07
2865	0	0	61.93	1	79.58	79.9408449319805	3	67.83	0.09	0.27
2865	0	0	61.93	1	79.58	79.9408449319805	4	70.8	0.32	-0.76
2866	1	0	66.25	1	81.22	81.619225289849	1	66.25	-0.72	0.23
2866	1	0	66.25	1	81.22	81.619225289849	2	69.22	0.05	-0.35
2866	1	0	66.25	1	81.22	81.619225289849	3	72.48	-1.22	-0.71
2866	1	0	66.25	1	81.22	81.619225289849	4	75.61	-1.47	-0.71
2870	0	0	81.11	1	87.6	88.2718657539782	1	81.11	0.65	-0.07
2891	1	0	56.94	1	69.87	70.4748801968287	1	56.94	-0.88	-0.65
2891	1	0	56.94	1	69.87	70.4748801968287	2	60	-0.79	-0.18
2891	1	0	56.94	1	69.87	70.4748801968287	3	62.98	-0.69	-0.64
2891	1	0	56.94	1	69.87	70.4748801968287	4	65.83	0.19	-0.39
2919	1	0	77.92	1	81.98	82.7539340685382	1	77.92	2.28	0.68
2919	1	0	77.92	1	81.98	82.7539340685382	2	80.91	0.93	0.19
2921	1	0	74.76	1	85.09	85.5304966659769	1	74.76	-0.8	1.12
2921	1	0	74.76	1	85.09	85.5304966659769	2	77.62	-0.59	-0.5
2921	1	0	74.76	1	85.09	85.5304966659769	3	80.49	-0.37	1.01
2921	1	0	74.76	1	85.09	85.5304966659769	4	83.3	-0.25	-0.82
2932	1	0	60.56	0	NA	80.56	1	60.56	-0.68	0.43
2932	1	0	60.56	0	NA	80.56	2	63.52	-0.19	0.61
2932	1	0	60.56	0	NA	80.56	3	66.51	-0.22	1.32
2932	1	0	60.56	0	NA	80.56	4	69.59	-0.62	0.68
2934	1	0	66.57	1	77.32	77.9327091704606	1	66.57	-1.68	-0.66
2934	1	0	66.57	1	77.32	77.9327091704606	2	69.47	-2.41	-0.13
2934	1	0	66.57	1	77.32	77.9327091704606	3	72.54	-2.46	0.26
2934	1	0	66.57	1	77.32	77.9327091704606	4	75.43	-2.26	1.38
2936	0	0	69.01	1	84.58	85.2078282945829	1	69.01	-0.6	0.21
2936	0	0	69.01	1	84.58	85.2078282945829	2	72.04	-0.52	0.43
2936	0	0	69.01	1	84.58	85.2078282945829	3	75.06	-0.54	-0.29
2936	0	0	69.01	1	84.58	85.2078282945829	4	78.09	-0.08	0.89
2954	0	0	52.62	1	71.73	71.7848058720757	1	52.62	0.62	2.63
2954	0	0	52.62	1	71.73	71.7848058720757	2	55.55	0.27	1.87
2954	0	0	52.62	1	71.73	71.7848058720757	3	58.67	-0.18	0.79
2954	0	0	52.62	1	71.73	71.7848058720757	4	61.59	0.68	1.57
2967	0	0	75.54	1	87.13	87.6332874797641	1	75.54	1.09	1.59
2967	0	0	75.54	1	87.13	87.6332874797641	2	78.29	0.46	1.51
2967	0	0	75.54	1	87.13	87.6332874797641	3	81.3	-0.04	1.34
2967	0	0	75.54	1	87.13	87.6332874797641	4	84.48	-0.01	0.71
2977	1	0	77.53	0	NA	97.53	1	77.53	0.51	0.66
2977	1	0	77.53	0	NA	97.53	2	80.43	1.09	1.09
2977	1	0	77.53	0	NA	97.53	3	83.42	0.72	0.87
2977	1	0	77.53	0	NA	97.53	4	86.62	1.07	0.9
2984	1	0	76.59	1	90.94	91.7099007487166	1	76.59	0.71	-2.88
2984	1	0	76.59	1	90.94	91.7099007487166	2	79.52	0.28	-1.22
2984	1	0	76.59	1	90.94	91.7099007487166	3	82.4	0.51	-1.08
2984	1	0	76.59	1	90.94	91.7099007487166	4	85.4	0.97	-1.84
3018	1	0	77.19	1	84.58	85.1607802490652	1	77.19	1.14	-1.99
3018	1	0	77.19	1	84.58	85.1607802490652	2	80.25	0.19	-1.09
3018	1	0	77.19	1	84.58	85.1607802490652	3	83.27	-0.65	-1.02
3058	0	0	79.89	1	84.32	84.940467429022	1	79.89	0.53	-1.63
3060	1	0	50.75	1	66.02	66.4384388423893	1	50.75	-2.23	0.28
3060	1	0	50.75	1	66.02	66.4384388423893	2	53.83	-2.16	1.18
3060	1	0	50.75	1	66.02	66.4384388423893	3	56.6	-2.9	0.31
3060	1	0	50.75	1	66.02	66.4384388423893	4	59.57	-2.76	0.68
3075	1	0	69.03	1	84.43	85.04125268002	1	69.03	-0.42	0.27
3075	1	0	69.03	1	84.43	85.04125268002	2	71.9	-0.81	-0.64
3075	1	0	69.03	1	84.43	85.04125268002	3	75.04	-0.07	0.42
3075	1	0	69.03	1	84.43	85.04125268002	4	78	0.34	0.34
3091	0	0	68.98	1	88.41	89.096363000445	1	68.98	1.35	0.23
3091	0	0	68.98	1	88.41	89.096363000445	2	71.97	1.33	-0.75
3091	0	0	68.98	1	88.41	89.096363000445	3	74.93	1.24	-1.07
3091	0	0	68.98	1	88.41	89.096363000445	4	77.97	0.75	-0.37
3112	0	0	79.75	1	82.98	83.7026356246648	1	79.75	1.33	0.74
3112	0	0	79.75	1	82.98	83.7026356246648	2	82.49	1.63	0.94
3127	0	0	66.61	1	78.65	79.1084081257009	1	66.61	-0.72	0.31
3127	0	0	66.61	1	78.65	79.1084081257009	2	69.54	-0.43	0.4
3127	0	0	66.61	1	78.65	79.1084081257009	3	72.59	0.06	1.23
3127	0	0	66.61	1	78.65	79.1084081257009	4	75.43	0.18	-1.22
3128	1	0	65.7	1	84.88	85.2470990210246	1	65.7	-0.41	1
3128	1	0	65.7	1	84.88	85.2470990210246	2	68.7	0.5	0.46
3136	1	0	81.51	1	82.66	83.2955930160388	1	81.51	0.02	-1.11
3151	0	0	69.83	1	82.47	83.1433796169784	1	69.83	0.09	-0.77
3151	0	0	69.83	1	82.47	83.1433796169784	2	72.84	1.37	0.29
3151	0	0	69.83	1	82.47	83.1433796169784	3	75.92	0.78	-0.32
3151	0	0	69.83	1	82.47	83.1433796169784	4	79	0.29	-0.23
3171	1	0	66.45	0	NA	86.45	1	66.45	-0.6	-1.53
3171	1	0	66.45	0	NA	86.45	2	69.29	-1.38	-1.46
3171	1	0	66.45	0	NA	86.45	3	72.28	-1.61	-0.58
3171	1	0	66.45	0	NA	86.45	4	75.19	-1.23	-0.74
3173	1	0	59.47	1	71.99	72.0763866066775	1	59.47	0.85	2.42
3173	1	0	59.47	1	71.99	72.0763866066775	2	62.37	0.58	1.27
3173	1	0	59.47	1	71.99	72.0763866066775	3	65.4	0.1	1.59
3173	1	0	59.47	1	71.99	72.0763866066775	4	68.14	-0.81	0.83
3183	1	0	75.28	1	90.7	91.4103510416882	1	75.28	-0.08	1.18
3184	0	0	71.58	1	79.09	79.7391759147219	1	71.58	-0.32	-0.56
3184	0	0	71.58	1	79.09	79.7391759147219	2	74.59	-0.5	-0.23
3184	0	0	71.58	1	79.09	79.7391759147219	3	77.57	-0.73	0.69
3194	1	0	68.94	1	85.9	86.1723565070659	1	68.94	0.25	1.5
3194	1	0	68.94	1	85.9	86.1723565070659	2	72.03	-0.4	0.49
3233	0	0	81.96	1	86.02	86.5087141597751	1	81.96	0.62	-1.46
3233	0	0	81.96	1	86.02	86.5087141597751	2	85.06	0.43	-1.02
3239	1	0	77.69	0	NA	97.69	1	77.69	-0.17	-2.37
3239	1	0	77.69	0	NA	97.69	2	80.83	-0.32	-1.11
3243	0	0	51	1	70	70.5674440569221	1	51	1.18	0.38
3243	0	0	51	1	70	70.5674440569221	2	53.81	1.39	0.44
3243	0	0	51	1	70	70.5674440569221	3	56.77	1.88	0.37
3243	0	0	51	1	70	70.5674440569221	4	59.89	1.34	-0.32
3250	0	0	75.39	1	83.59	84.2497419686868	1	75.39	-1.63	-0.57
3250	0	0	75.39	1	83.59	84.2497419686868	2	78.41	-0.47	-0.28
3250	0	0	75.39	1	83.59	84.2497419686868	3	81.59	-1.42	0.78
3266	0	0	56.78	0	NA	76.78	1	56.78	-1.74	1.04
3266	0	0	56.78	0	NA	76.78	2	59.73	-1.84	0.77
3266	0	0	56.78	0	NA	76.78	3	62.92	-1.52	-0.08
3266	0	0	56.78	0	NA	76.78	4	65.77	-1.48	-0.37
3293	1	0	83.86	0	NA	103.86	1	83.86	-0.97	0.02
3293	1	0	83.86	0	NA	103.86	2	87.04	-0.81	0.53
3304	0	0	69.6	0	NA	89.6	1	69.6	1.8	1.38
3304	0	0	69.6	0	NA	89.6	2	72.52	1.85	-0.25
3304	0	0	69.6	0	NA	89.6	3	75.51	1.32	0.03
3304	0	0	69.6	0	NA	89.6	4	78.41	1.66	1.43
3310	1	0	82.08	1	98.52	99.2918874967579	1	82.08	1	1.51
3318	0	0	64.12	0	NA	84.12	1	64.12	0.82	-0.38
3335	0	0	82.11	0	NA	102.11	1	82.11	-1.01	0.58
3335	0	0	82.11	0	NA	102.11	2	85.11	-0.56	0.77
3335	0	0	82.11	0	NA	102.11	3	88.1	-0.05	0.32
3344	0	0	64.28	0	NA	84.28	1	64.28	0.38	-0.2
3344	0	0	64.28	0	NA	84.28	2	67.14	0.47	0.3
3344	0	0	64.28	0	NA	84.28	3	70.05	0.38	-0.49
3344	0	0	64.28	0	NA	84.28	4	73.07	0.8	0.08
3346	1	0	73.01	1	80.04	80.6298806651974	1	73.01	-0.53	-1.34
3346	1	0	73.01	1	80.04	80.6298806651974	2	76.05	0.66	-0.48
3346	1	0	73.01	1	80.04	80.6298806651974	3	79.01	0.8	-0.34
3361	0	0	65.68	1	80.91	81.5494554666474	1	65.68	-0.51	-0.11
3361	0	0	65.68	1	80.91	81.5494554666474	2	68.7	-0.43	-0.37
3361	0	0	65.68	1	80.91	81.5494554666474	3	71.63	-0.42	0.26
3361	0	0	65.68	1	80.91	81.5494554666474	4	74.65	0.32	-0.02
3363	0	0	71.06	1	78.32	78.7626469198154	1	71.06	-1.59	-0.6
3363	0	0	71.06	1	78.32	78.7626469198154	2	74.08	-0.93	-0.33
3363	0	0	71.06	1	78.32	78.7626469198154	3	77.03	-0.81	0.26
3369	0	0	63.84	1	76.7	77.1500088113532	1	63.84	2.53	0.97
3369	0	0	63.84	1	76.7	77.1500088113532	2	66.81	2.06	0.55
3379	0	0	65.82	1	82.89	83.38768840362	1	65.82	-0.42	-0.25
3419	1	0	78.93	1	85.47	85.8414288818408	1	78.93	-0.47	-0.91
3419	1	0	78.93	1	85.47	85.8414288818408	2	81.76	0.19	-1.36
3419	1	0	78.93	1	85.47	85.8414288818408	3	84.86	0.52	-1.48
3421	0	0	71.38	1	84.17	84.7758991011093	1	71.38	0.29	-0.91
3430	1	0	57.67	0	NA	77.67	1	57.67	-0.39	0.57
3430	1	0	57.67	0	NA	77.67	2	60.67	-1.11	0.18
3430	1	0	57.67	0	NA	77.67	3	63.77	-0.09	1.15
3430	1	0	57.67	0	NA	77.67	4	66.64	-0.34	-0.46
3434	1	0	65.38	1	79.01	79.2925779736153	1	65.38	2.48	1.56
3439	1	0	65.5	1	81.46	81.8806613529011	1	65.5	-0.54	0.04
3439	1	0	65.5	1	81.46	81.8806613529011	2	68.43	-0.49	-0.17
3439	1	0	65.5	1	81.46	81.8806613529011	3	71.49	-1.06	-0.94
3439	1	0	65.5	1	81.46	81.8806613529011	4	74.52	-0.38	-0.62
3444	0	0	80.18	0	NA	100.18	1	80.18	-0.74	0.41
3468	0	0	82.87	1	90.23	91.0406000989771	1	82.87	0.49	1.07
3468	0	0	82.87	1	90.23	91.0406000989771	2	85.91	0.16	0.72
3468	0	0	82.87	1	90.23	91.0406000989771	3	88.9	0.48	0.19
3471	0	0	74.75	0	NA	94.75	1	74.75	0.4	0.69
3471	0	0	74.75	0	NA	94.75	2	77.78	0.59	0.91
3471	0	0	74.75	0	NA	94.75	3	80.93	1.02	2.12
3471	0	0	74.75	0	NA	94.75	4	84.04	0.43	1.82
3477	0	0	75.82	1	83.28	83.8206360453274	1	75.82	-0.03	-0.74
3477	0	0	75.82	1	83.28	83.8206360453274	2	78.98	-0.7	-1.05
3477	0	0	75.82	1	83.28	83.8206360453274	3	81.88	0.11	-0.24
3482	0	0	60.97	1	77.1	77.1911173594208	1	60.97	1.62	2.83
3520	1	0	77.5	0	NA	97.5	1	77.5	0.13	-0.82
3525	1	0	71.82	1	80.23	80.8230715220929	1	71.82	0.15	0.85
3525	1	0	71.82	1	80.23	80.8230715220929	2	74.77	0.43	-0.13
3525	1	0	71.82	1	80.23	80.8230715220929	3	78.01	0.56	0.23
3547	1	0	72.98	1	80.02	80.6300038857198	1	72.98	0.61	-1.71
3547	1	0	72.98	1	80.02	80.6300038857198	2	75.89	0.33	-0.9
3547	1	0	72.98	1	80.02	80.6300038857198	3	78.87	0.63	-0.54
3556	1	0	62.34	1	79.23	79.5834806620818	1	62.34	1.2	0.99
3556	1	0	62.34	1	79.23	79.5834806620818	2	65.34	0.67	1.42
3556	1	0	62.34	1	79.23	79.5834806620818	3	68.38	1.64	0.82
3556	1	0	62.34	1	79.23	79.5834806620818	4	71.52	1.72	0.97
3568	1	0	79.26	1	81.98	82.5885663712095	1	79.26	0.83	-0.19
3573	0	0	66.39	1	78	78.5731065236549	1	66.39	-0.7	0.05
3573	0	0	66.39	1	78	78.5731065236549	2	69.29	-0.62	0.85
3573	0	0	66.39	1	78	78.5731065236549	3	72.32	-0.12	0.49
3573	0	0	66.39	1	78	78.5731065236549	4	75.29	-0.03	0.2
3579	1	0	69.06	1	79.15	79.7799077281182	1	69.06	0.79	-0.13
3579	1	0	69.06	1	79.15	79.7799077281182	2	71.96	0.8	1.18
3579	1	0	69.06	1	79.15	79.7799077281182	3	74.97	0.18	1.43
3579	1	0	69.06	1	79.15	79.7799077281182	4	77.77	0.87	0.94
3611	1	0	75.26	1	79.29	79.7971843784802	1	75.26	1.83	0.04
3611	1	0	75.26	1	79.29	79.7971843784802	2	78.1	2.25	0.34
3620	0	0	69	0	NA	89	1	69	-1.3	-1.63
3620	0	0	69	0	NA	89	2	72.05	-1.07	-0.74
3620	0	0	69	0	NA	89	3	75.03	-1.22	-1.37
3620	0	0	69	0	NA	89	4	77.99	-1.48	-0.6
3655	0	0	66.16	1	80.12	80.7670633993953	1	66.16	-0.46	0.17
3655	0	0	66.16	1	80.12	80.7670633993953	2	69.08	-0.25	0.71
3655	0	0	66.16	1	80.12	80.7670633993953	3	72.08	-0.77	-0.03
3655	0	0	66.16	1	80.12	80.7670633993953	4	75.17	-0.28	0.65
3669	0	0	66.11	1	84.01	84.3956888338306	1	66.11	-0.33	0.56
3669	0	0	66.11	1	84.01	84.3956888338306	2	68.97	-0.09	-0.1
3669	0	0	66.11	1	84.01	84.3956888338306	3	71.97	-0.41	-0.37
3669	0	0	66.11	1	84.01	84.3956888338306	4	75.04	-1.5	-0.64
3680	0	0	65.48	0	NA	85.48	1	65.48	0.28	-0.21
3680	0	0	65.48	0	NA	85.48	2	68.64	1.27	0.68
3680	0	0	65.48	0	NA	85.48	3	71.71	1.2	-0.11
3680	0	0	65.48	0	NA	85.48	4	74.8	0.64	-0.4
3682	1	0	78.41	1	81.46	81.9944470400489	1	78.41	1.11	-0.71
3682	1	0	78.41	1	81.46	81.9944470400489	2	81.47	0.59	0.13
3693	0	0	85.38	1	91.75	92.3090603518882	1	85.38	-0.2	-0.87
3693	0	0	85.38	1	91.75	92.3090603518882	2	88.51	-0.01	-1.3
3693	0	0	85.38	1	91.75	92.3090603518882	3	91.34	-0.05	-1.07
3697	1	0	55.9	1	74.79	75.1880853335829	1	55.9	2.01	1.14
3700	0	0	75.68	1	88.14	88.6242972716228	1	75.68	-0.91	-0.82
3700	0	0	75.68	1	88.14	88.6242972716228	2	78.67	-0.97	-0.19
3700	0	0	75.68	1	88.14	88.6242972716228	3	81.74	-1.15	-1.11
3700	0	0	75.68	1	88.14	88.6242972716228	4	84.83	-0.31	-0.55
3709	1	0	71.57	1	83.92	84.5253089610937	1	71.57	-1.28	0.05
3709	1	0	71.57	1	83.92	84.5253089610937	2	74.52	-1.28	-0.15
3713	0	0	56.63	0	NA	76.63	1	56.63	-0.91	0.07
3714	0	0	64	1	83.7	84.4487011089268	1	64	0.2	-1.11
3714	0	0	64	1	83.7	84.4487011089268	2	67.01	-0.45	-1.08
3714	0	0	64	1	83.7	84.4487011089268	3	70.09	-0.83	-0.87
3714	0	0	64	1	83.7	84.4487011089268	4	72.98	0.42	-0.43
3721	0	0	63.93	1	76.95	77.1573576804403	1	63.93	-0.75	1.87
3721	0	0	63.93	1	76.95	77.1573576804403	2	66.94	-0.18	0.91
3721	0	0	63.93	1	76.95	77.1573576804403	3	70.15	-0.08	0.13
3762	1	0	68.76	1	82.09	82.4411750527889	1	68.76	-0.1	0.67
3762	1	0	68.76	1	82.09	82.4411750527889	2	71.6	-0.19	-1.04
3762	1	0	68.76	1	82.09	82.4411750527889	3	74.56	0.43	0.28
3762	1	0	68.76	1	82.09	82.4411750527889	4	77.38	-1.22	-0.94
3770	0	0	60.79	1	76.14	76.7778236158924	1	60.79	-1.45	-0.37
3770	0	0	60.79	1	76.14	76.7778236158924	2	63.95	-1.83	0.02
3770	0	0	60.79	1	76.14	76.7778236158924	3	66.95	-0.31	0.22
3770	0	0	60.79	1	76.14	76.7778236158924	4	69.99	-0.91	-0.43
3771	1	0	77.37	1	89.9	90.3803575776232	1	77.37	0.61	0.06
3777	1	0	56.54	0	NA	76.54	1	56.54	-0.53	0.36
3777	1	0	56.54	0	NA	76.54	2	59.57	0	-0.54
3777	1	0	56.54	0	NA	76.54	3	62.65	-0.17	-0.52
3777	1	0	56.54	0	NA	76.54	4	65.63	-0.22	-0.67
3782	0	0	68.78	1	76.29	76.5754996242499	1	68.78	0.51	0.33
3782	0	0	68.78	1	76.29	76.5754996242499	2	71.82	1.14	0.03
3782	0	0	68.78	1	76.29	76.5754996242499	3	74.78	0.51	-1.02
3785	1	0	76.42	1	95.7	96.3536937711129	1	76.42	-0.69	-0.52
3785	1	0	76.42	1	95.7	96.3536937711129	2	79.29	-0.5	0.12
3785	1	0	76.42	1	95.7	96.3536937711129	3	82.18	-1.37	-0.65
3785	1	0	76.42	1	95.7	96.3536937711129	4	85.14	-1.14	0.42
3786	0	0	62.87	1	80.4	80.8469046365679	1	62.87	-0.62	-0.16
3786	0	0	62.87	1	80.4	80.8469046365679	2	66.12	0.19	-0.5
3786	0	0	62.87	1	80.4	80.8469046365679	3	69	-0.59	0.07
3799	0	0	79.13	1	83.38	83.8254505867061	1	79.13	-1.14	-1.72
3799	0	0	79.13	1	83.38	83.8254505867061	2	82.07	-0.66	-0.23
3809	1	0	78.95	1	82.83	83.4624970811127	1	78.95	-1.33	0.1
3809	1	0	78.95	1	82.83	83.4624970811127	2	81.93	-1.33	-0.97
3837	1	0	88.26	1	95.8	96.2555411032506	1	88.26	-0.15	-1.6
3837	1	0	88.26	1	95.8	96.2555411032506	2	91.59	-0.16	-1.36
3839	1	0	61.78	0	NA	81.78	1	61.78	0.48	0.78
3839	1	0	61.78	0	NA	81.78	2	64.87	-1.01	-0.15
3839	1	0	61.78	0	NA	81.78	3	67.94	0.16	-1.06
3840	0	0	51.94	0	NA	71.94	1	51.94	0.35	0.55
3840	0	0	51.94	0	NA	71.94	2	55	0.55	0.3
3840	0	0	51.94	0	NA	71.94	3	57.94	0.87	1
3840	0	0	51.94	0	NA	71.94	4	60.9	0.45	0.4
3844	0	0	69.81	1	77.45	77.9735069625148	1	69.81	-1.27	0.62
3844	0	0	69.81	1	77.45	77.9735069625148	2	72.83	-0.63	0.24
3857	1	0	61.59	0	NA	81.59	1	61.59	1.8	1.53
3857	1	0	61.59	0	NA	81.59	2	64.59	2.35	0.49
3857	1	0	61.59	0	NA	81.59	3	67.51	1.53	1.48
3866	1	0	62.47	1	73.98	74.3484795228273	1	62.47	-0.89	1.15
3866	1	0	62.47	1	73.98	74.3484795228273	2	65.44	-0.25	-0.3
3866	1	0	62.47	1	73.98	74.3484795228273	3	68.47	-0.61	0.07
3866	1	0	62.47	1	73.98	74.3484795228273	4	71.49	-0.28	-0.36
3871	1	0	67.3	0	NA	87.3	1	67.3	-1.52	-0.79
3871	1	0	67.3	0	NA	87.3	2	70.15	-1.07	-0.49
3871	1	0	67.3	0	NA	87.3	3	73.11	-1.26	-0.35
3871	1	0	67.3	0	NA	87.3	4	76.19	-0.98	0.49
3884	1	0	56.49	1	69.5	69.9778245460723	1	56.49	0.83	0.41
3884	1	0	56.49	1	69.5	69.9778245460723	2	59.45	0.01	0.58
3884	1	0	56.49	1	69.5	69.9778245460723	3	62.53	-0.42	-0.04
3884	1	0	56.49	1	69.5	69.9778245460723	4	65.6	0.93	0.05
3910	0	0	70.69	0	NA	90.69	1	70.69	-1.08	-0.34
3910	0	0	70.69	0	NA	90.69	2	73.7	-2.48	-0.37
3910	0	0	70.69	0	NA	90.69	3	76.57	-2.19	-1.19
3910	0	0	70.69	0	NA	90.69	4	79.53	-1.76	-0.27
3911	1	0	82.25	1	94.36	94.722597825901	1	82.25	0.64	-1.26
3911	1	0	82.25	1	94.36	94.722597825901	2	85.27	1.03	0.05
3911	1	0	82.25	1	94.36	94.722597825901	3	88.39	0.75	-2.04
3911	1	0	82.25	1	94.36	94.722597825901	4	91.42	0.31	-1.22
3938	1	0	69.83	1	79.32	79.9069733594642	1	69.83	0.61	-1.14
3938	1	0	69.83	1	79.32	79.9069733594642	2	72.83	0.07	-0.37
3938	1	0	69.83	1	79.32	79.9069733594642	3	75.95	-0.58	-0.63
3938	1	0	69.83	1	79.32	79.9069733594642	4	78.81	-0.12	-0.09
3959	1	0	68.18	1	86.83	87.2264087853824	1	68.18	1.08	0.28
3978	1	0	77.66	0	NA	97.66	1	77.66	-0.88	-0.39
3978	1	0	77.66	0	NA	97.66	2	80.8	-1.46	-0.5
3989	0	0	63.39	1	80.93	81.436516486074	1	63.39	1.11	-0.29
3991	0	0	87.3	1	89.93	90.5497921036928	1	87.3	-0.7	-0.26
4037	0	0	56.52	1	74.71	75.0579446719597	1	56.52	1.38	0.79
4066	0	0	74.4	0	NA	94.4	1	74.4	-1	0.88
4076	0	0	62.25	1	80.59	81.3198785527391	1	62.25	-0.87	-0.17
4076	0	0	62.25	1	80.59	81.3198785527391	2	65.21	-0.56	0.43
4087	0	0	77.66	1	87.18	87.8184769664794	1	77.66	0.2	1.03
4087	0	0	77.66	1	87.18	87.8184769664794	2	80.61	0.24	-0.87
4093	1	0	69.12	1	87.41	88.2457240542464	1	69.12	1.06	-0.39
4093	1	0	69.12	1	87.41	88.2457240542464	2	72.14	0.9	-0.38
4093	1	0	69.12	1	87.41	88.2457240542464	3	75.05	0.43	-0.76
4093	1	0	69.12	1	87.41	88.2457240542464	4	77.94	0.83	-0.4
4115	0	0	76.55	0	NA	96.55	1	76.55	-0.03	-1.95
4115	0	0	76.55	0	NA	96.55	2	79.66	-0.26	-1.6
4118	1	0	82.82	0	NA	102.82	1	82.82	0.09	-1.13
4121	0	0	67.42	0	NA	87.42	1	67.42	0.66	-0.82
4133	1	0	62.95	1	73.08	73.616254379687	1	62.95	0.82	-0.02
4133	1	0	62.95	1	73.08	73.616254379687	2	65.94	-1.06	0.52
4133	1	0	62.95	1	73.08	73.616254379687	3	68.93	-0.02	0.53
4133	1	0	62.95	1	73.08	73.616254379687	4	71.96	0.28	-0.08
4141	0	0	78.53	1	84.87	85.3845726738311	1	78.53	1.57	0.08
4141	0	0	78.53	1	84.87	85.3845726738311	2	81.36	0.75	-0.52
4147	1	0	57.29	1	75.56	76.2461078392252	1	57.29	-1.18	-0.44
4147	1	0	57.29	1	75.56	76.2461078392252	2	60.24	-0.78	-0.03
4147	1	0	57.29	1	75.56	76.2461078392252	3	63.06	-1.58	-0.23
4147	1	0	57.29	1	75.56	76.2461078392252	4	66.02	-0.73	-0.04
4158	0	0	53.19	1	68.88	69.2755201262598	1	53.19	1.33	0.69
4158	0	0	53.19	1	68.88	69.2755201262598	2	56.03	1.13	0.6
4158	0	0	53.19	1	68.88	69.2755201262598	3	59.17	1.5	0.6
4158	0	0	53.19	1	68.88	69.2755201262598	4	62.07	-0.41	-0.34
4164	1	0	68.8	1	84.78	85.2882479232139	1	68.8	0.02	-0.6
4164	1	0	68.8	1	84.78	85.2882479232139	2	71.78	0.55	0.45
4164	1	0	68.8	1	84.78	85.2882479232139	3	74.59	-0.03	-1.06
4164	1	0	68.8	1	84.78	85.2882479232139	4	77.68	0.95	-0.36
4165	0	0	78.19	1	85.32	85.8815228169534	1	78.19	-0.06	1.38
4165	0	0	78.19	1	85.32	85.8815228169534	2	81.09	-0.02	0.9
4170	0	0	73.39	1	78.51	78.9125704425976	1	73.39	1.27	-0.12
4170	0	0	73.39	1	78.51	78.9125704425976	2	76.42	0.6	-0.74
4178	1	0	79.96	1	93.11	94.0993967144131	1	79.96	1.87	1.1
4178	1	0	79.96	1	93.11	94.0993967144131	2	83.05	1.52	0.5
4179	0	0	53.07	0	NA	73.07	1	53.07	-0.1	1.26
4179	0	0	53.07	0	NA	73.07	2	56.13	-0.17	1.03
4179	0	0	53.07	0	NA	73.07	3	58.99	-0.38	0.74
4179	0	0	53.07	0	NA	73.07	4	61.96	-0.32	0.87
4185	0	0	63.03	0	NA	83.03	1	63.03	-1.45	0.39
4185	0	0	63.03	0	NA	83.03	2	65.91	-1.21	-0.31
4185	0	0	63.03	0	NA	83.03	3	68.83	-1.66	-1.56
4185	0	0	63.03	0	NA	83.03	4	71.61	-1.17	-1.06
4187	0	0	61.71	1	79.35	79.6081733861438	1	61.71	-0.59	1.76
4187	0	0	61.71	1	79.35	79.6081733861438	2	64.73	-0.81	0.77
4187	0	0	61.71	1	79.35	79.6081733861438	3	67.81	-0.14	1.55
4187	0	0	61.71	1	79.35	79.6081733861438	4	70.9	-0.13	1.22
4195	1	0	72.2	1	85.1	85.6292580527261	1	72.2	-0.28	0.4
4195	1	0	72.2	1	85.1	85.6292580527261	2	75.12	-0.27	2.02
4195	1	0	72.2	1	85.1	85.6292580527261	3	78.15	-0.33	1.63
4195	1	0	72.2	1	85.1	85.6292580527261	4	80.94	0.63	-0.14
4210	1	0	74.28	1	81.22	81.780515931003	1	74.28	0.21	-0.95
4210	1	0	74.28	1	81.22	81.780515931003	2	77.4	-0.41	-1.85
4210	1	0	74.28	1	81.22	81.780515931003	3	80.55	0.77	-1.23
4214	1	0	71.35	1	79.06	79.7930383665348	1	71.35	-0.26	-1.1
4214	1	0	71.35	1	79.06	79.7930383665348	2	74.41	-0.18	-0.03
4214	1	0	71.35	1	79.06	79.7930383665348	3	77.59	0.56	0.11
4216	1	0	84.39	1	95.76	96.6240937741762	1	84.39	0.84	-0.01
4216	1	0	84.39	1	95.76	96.6240937741762	2	87.37	1.04	0.34
4216	1	0	84.39	1	95.76	96.6240937741762	3	90.24	1.43	0.22
4216	1	0	84.39	1	95.76	96.6240937741762	4	93.11	-0.33	-0.12
4232	1	0	75.65	0	NA	95.65	1	75.65	-0.86	0.71
4240	1	0	82.49	1	86.24	86.6663298577112	1	82.49	1.44	-1.04
4240	1	0	82.49	1	86.24	86.6663298577112	2	85.52	1.61	-1.16
4241	0	0	76.44	1	82.18	82.8292153409878	1	76.44	-1.28	-0.28
4241	0	0	76.44	1	82.18	82.8292153409878	2	79.44	-1.72	0.21
4294	1	0	60.8	0	NA	80.8	1	60.8	-3.23	-0.47
4294	1	0	60.8	0	NA	80.8	2	63.78	-2.65	-0.04
4296	1	0	61.27	0	NA	81.27	1	61.27	-0.35	1.2
4296	1	0	61.27	0	NA	81.27	2	64.36	-0.36	0.74
4296	1	0	61.27	0	NA	81.27	3	67.19	-0.21	1.71
4296	1	0	61.27	0	NA	81.27	4	70.13	0.5	0.66
4304	1	0	73.61	0	NA	93.61	1	73.61	0.23	1
4304	1	0	73.61	0	NA	93.61	2	76.55	0.97	0.37
4304	1	0	73.61	0	NA	93.61	3	79.39	0.01	-0.31
4304	1	0	73.61	0	NA	93.61	4	82.36	-0.99	-0.24
4311	0	0	59.86	1	71.19	71.815628528299	1	59.86	2.12	-0.27
4319	0	0	79.01	0	NA	99.01	1	79.01	0.43	0.29
4319	0	0	79.01	0	NA	99.01	2	82.05	0.13	-0.02
4319	0	0	79.01	0	NA	99.01	3	85.02	0.09	-0.91
4324	1	0	76.96	1	92.81	93.2400448252338	1	76.96	1.97	-0.24
4324	1	0	76.96	1	92.81	93.2400448252338	2	79.91	1	0.25
4324	1	0	76.96	1	92.81	93.2400448252338	3	83.04	1.16	-0.39
4335	1	0	77.96	1	83.95	84.5442724411296	1	77.96	0.27	0.35
4335	1	0	77.96	1	83.95	84.5442724411296	2	80.92	1.06	-0.01
4346	0	0	52.38	0	NA	72.38	1	52.38	-0.74	0.39
4346	0	0	52.38	0	NA	72.38	2	55.37	0.04	0.29
4346	0	0	52.38	0	NA	72.38	3	58.44	0.57	-0.21
4346	0	0	52.38	0	NA	72.38	4	61.33	-0.95	-1.2
4348	1	0	61.14	1	78.85	79.4728448103338	1	61.14	1.04	-0.64
4348	1	0	61.14	1	78.85	79.4728448103338	2	64.14	-0.68	-0.98
4348	1	0	61.14	1	78.85	79.4728448103338	3	67.17	-0.34	-0.12
4348	1	0	61.14	1	78.85	79.4728448103338	4	70.02	0.38	-0.58
4366	1	0	76.6	1	90.33	90.7692378562876	1	76.6	-0.05	-0.37
4366	1	0	76.6	1	90.33	90.7692378562876	2	79.64	0.82	0.83
4366	1	0	76.6	1	90.33	90.7692378562876	3	82.62	1.25	-0.3
4366	1	0	76.6	1	90.33	90.7692378562876	4	85.62	0.36	-1
4380	0	0	83.83	0	NA	103.83	1	83.83	-0.24	-1.35
4412	1	0	71.75	1	85.81	86.6247180826265	1	71.75	-1.71	-0.05
4412	1	0	71.75	1	85.81	86.6247180826265	2	74.86	-1.12	-0.41
4412	1	0	71.75	1	85.81	86.6247180826265	3	78	-0.61	1.14
4412	1	0	71.75	1	85.81	86.6247180826265	4	81.01	-1.26	0.25
4443	0	1	63.8	1	75.97	76.480157105301	1	63.8	-1	0.52
4448	0	0	65.92	1	80.03	80.717073556688	1	65.92	0.26	-0.14
4448	0	0	65.92	1	80.03	80.717073556688	2	69.06	0.07	1.1
4448	0	0	65.92	1	80.03	80.717073556688	3	72.08	-0.24	0.19
4448	0	0	65.92	1	80.03	80.717073556688	4	75.08	0.09	0.86
4482	0	1	76.49	1	84.21	84.9131620012479	1	76.49	-0.31	-1.36
4482	0	1	76.49	1	84.21	84.9131620012479	2	79.44	-0.34	-0.87
4482	0	1	76.49	1	84.21	84.9131620012479	3	82.35	-0.41	-0.24
4524	1	1	68.75	0	NA	88.75	1	68.75	-0.72	-3.04
4524	1	1	68.75	0	NA	88.75	2	71.68	-0.11	-2.33
4524	1	1	68.75	0	NA	88.75	3	74.76	-0.86	-1.55
4524	1	1	68.75	0	NA	88.75	4	77.78	-0.01	-2.28
4545	0	1	77.44	1	79.37	79.8669191585942	1	77.44	1.33	-0.42
4561	1	1	69.73	1	77.2	77.7059914488693	1	69.73	1.66	-1.25
4564	0	1	68.17	1	70.87	71.4124179959853	1	68.17	1.03	-1.24
4570	1	0	60.93	1	80.19	81.0277351729291	1	60.93	-0.95	-0.25
4570	1	0	60.93	1	80.19	81.0277351729291	2	63.74	-0.86	-0.88
4570	1	0	60.93	1	80.19	81.0277351729291	3	66.54	-0.74	0.6
4570	1	0	60.93	1	80.19	81.0277351729291	4	69.54	0.2	1.01
4586	1	1	78.09	0	NA	98.09	1	78.09	0.5	-0.64
4586	1	1	78.09	0	NA	98.09	2	81.14	1.28	-0.04
4641	1	1	65.87	1	78.97	79.5817990387484	1	65.87	-1.83	-1.03
4641	1	1	65.87	1	78.97	79.5817990387484	2	68.81	-1.73	-0.33
4641	1	1	65.87	1	78.97	79.5817990387484	3	71.84	-1.58	-0.27
4641	1	1	65.87	1	78.97	79.5817990387484	4	74.9	-1.85	-0.56
4656	0	1	69.98	1	81.62	82.2415230600591	1	69.98	0.96	0.46
4656	0	1	69.98	1	81.62	82.2415230600591	2	73.02	0.32	-0.13
4656	0	1	69.98	1	81.62	82.2415230600591	3	75.88	0.49	1
4670	0	0	78.97	1	87.45	87.8441294627786	1	78.97	0.72	0.35
4670	0	0	78.97	1	87.45	87.8441294627786	2	81.96	0.79	-1.3
4670	0	0	78.97	1	87.45	87.8441294627786	3	84.89	0.45	-0.65
4674	1	1	81.02	0	NA	101.02	1	81.02	-1.58	-0.61
4680	0	1	64.89	1	71.55	72.3796693727922	1	64.89	-1.25	-1.3
4680	0	1	64.89	1	71.55	72.3796693727922	2	67.79	-0.74	-0.7
4680	0	1	64.89	1	71.55	72.3796693727922	3	70.67	-0.62	0.7
4706	0	1	65.98	1	77.57	78.1716852425996	1	65.98	-2.87	-0.14
4706	0	1	65.98	1	77.57	78.1716852425996	2	68.98	-2	-1.01
4706	0	1	65.98	1	77.57	78.1716852425996	3	71.73	-1.56	-0.85
4728	0	1	68.07	0	NA	88.07	1	68.07	1.07	-1.01
4728	0	1	68.07	0	NA	88.07	2	70.89	1.6	-0.67
4728	0	1	68.07	0	NA	88.07	3	73.83	1.92	-1.14
4731	1	1	68.68	1	85.48	85.9325383650012	1	68.68	0.24	0.73
4731	1	1	68.68	1	85.48	85.9325383650012	2	71.53	-0.62	0.97
4747	0	0	77.75	0	NA	97.75	1	77.75	0.98	-0.52
4747	0	0	77.75	0	NA	97.75	2	80.75	1.57	-1.16
4748	1	1	65.02	0	NA	85.02	1	65.02	0.1	-0.12
4748	1	1	65.02	0	NA	85.02	2	67.86	0.4	1.09
4748	1	1	65.02	0	NA	85.02	3	70.72	0.03	-0.64
4748	1	1	65.02	0	NA	85.02	4	73.64	0.3	-0.64
4751	0	1	79.9	0	NA	99.9	1	79.9	1.7	0.71
4751	0	1	79.9	0	NA	99.9	2	83.02	1.78	1.29
4751	0	1	79.9	0	NA	99.9	3	86.02	0.65	-0.27
4757	1	1	64.75	0	NA	84.75	1	64.75	0.82	1.85
4757	1	1	64.75	0	NA	84.75	2	67.66	0.95	1.28
4772	0	1	64.07	1	83.29	83.8543822470392	1	64.07	0.64	0.54
4772	0	1	64.07	1	83.29	83.8543822470392	2	67.1	-0.84	0.61
4772	0	1	64.07	1	83.29	83.8543822470392	3	70.3	-0.41	0.37
4772	0	1	64.07	1	83.29	83.8543822470392	4	73.37	0.74	0.97
4779	1	1	64.26	1	76.9	77.4950718875517	1	64.26	-0.14	-0.44
4779	1	1	64.26	1	76.9	77.4950718875517	2	67.26	0.66	-0.6
4779	1	1	64.26	1	76.9	77.4950718875517	3	70.34	-0.43	-0.98
4779	1	1	64.26	1	76.9	77.4950718875517	4	73.34	-0.78	-1.07
4802	1	1	71.77	0	NA	91.77	1	71.77	-0.9	0.54
4802	1	1	71.77	0	NA	91.77	2	74.82	-0.42	-0.5
4802	1	1	71.77	0	NA	91.77	3	77.99	-0.35	-0.07
4802	1	1	71.77	0	NA	91.77	4	80.98	-0.31	-0.06
4811	1	1	75.66	0	NA	95.66	1	75.66	0.17	0.41
4819	1	1	72.74	1	80.63	81.1216463014286	1	72.74	-1.72	-2.3
4819	1	1	72.74	1	80.63	81.1216463014286	2	75.82	-2.18	-0.93
4819	1	1	72.74	1	80.63	81.1216463014286	3	78.84	-1.8	-1.29
4847	1	0	61.71	0	NA	81.71	1	61.71	1.8	2.82
4847	1	0	61.71	0	NA	81.71	2	64.75	1.22	1.29
4847	1	0	61.71	0	NA	81.71	3	67.63	1.41	0.88
4847	1	0	61.71	0	NA	81.71	4	70.59	2.25	0.25
4862	1	1	82.66	1	93.33	94.03914139918	1	82.66	-1.92	-1.19
4862	1	1	82.66	1	93.33	94.03914139918	2	85.5	-2.02	-0.17
4862	1	1	82.66	1	93.33	94.03914139918	3	88.36	-2.47	0.03
4862	1	1	82.66	1	93.33	94.03914139918	4	91.24	-2.5	-0.65
4871	1	1	69.07	1	78.39	78.6745649219918	1	69.07	-0.53	-0.88
4871	1	1	69.07	1	78.39	78.6745649219918	2	71.91	0.2	0.02
4871	1	1	69.07	1	78.39	78.6745649219918	3	74.9	-0.57	-1.04
4871	1	1	69.07	1	78.39	78.6745649219918	4	77.84	-0.98	-2
4889	1	1	66.22	1	74.67	75.0768440979038	1	66.22	0.35	0.71
4889	1	1	66.22	1	74.67	75.0768440979038	2	69.25	0.75	-0.23
4889	1	1	66.22	1	74.67	75.0768440979038	3	72.23	0.58	-0.64
4904	1	1	55.48	0	NA	75.48	1	55.48	0.17	0.46
4908	0	1	71.25	1	78.97	79.5669527666206	1	71.25	-0.63	-0.1
4911	1	1	62.69	0	NA	82.69	1	62.69	0.39	-1.91
4911	1	1	62.69	0	NA	82.69	2	65.64	0.42	-1.25
4913	0	1	57.41	0	NA	77.41	1	57.41	2.08	1.8
4913	0	1	57.41	0	NA	77.41	2	60.24	1.78	1.04
4913	0	1	57.41	0	NA	77.41	3	63.22	0.35	1.28
4914	1	0	68.12	0	NA	88.12	1	68.12	-0.39	0.36
4914	1	0	68.12	0	NA	88.12	2	71.25	-0.67	-0.56
4914	1	0	68.12	0	NA	88.12	3	74.24	-1.05	-1.25
4914	1	0	68.12	0	NA	88.12	4	77.31	-0.7	-2.1
4935	1	1	80.46	1	85.81	86.4215022048267	1	80.46	0.78	0.21
4935	1	1	80.46	1	85.81	86.4215022048267	2	83.63	0.14	-0.18
4938	0	1	59.88	1	74.99	75.690840837667	1	59.88	0.9	0.13
4938	0	1	59.88	1	74.99	75.690840837667	2	62.84	0.78	-0.15
4938	0	1	59.88	1	74.99	75.690840837667	3	65.81	0.65	-1.11
4938	0	1	59.88	1	74.99	75.690840837667	4	68.88	0.98	0.26
4943	1	1	53.38	1	69.24	69.669719740511	1	53.38	-0.45	0.57
4943	1	1	53.38	1	69.24	69.669719740511	2	56.45	-0.49	-0.12
4943	1	1	53.38	1	69.24	69.669719740511	3	59.59	-0.17	-0.61
4943	1	1	53.38	1	69.24	69.669719740511	4	62.62	-1.13	-0.59
4953	0	1	72.38	1	80.39	80.7757469313001	1	72.38	0.19	-0.32
4953	0	1	72.38	1	80.39	80.7757469313001	2	75.41	-0.34	-0.62
4953	0	1	72.38	1	80.39	80.7757469313001	3	78.31	-0.32	-1.16
4969	0	0	70.42	1	75.13	75.5300434596667	1	70.42	1.14	1.98
4969	0	0	70.42	1	75.13	75.5300434596667	2	73.41	1.8	0.98
4984	1	1	53.66	1	66.95	67.2809300300552	1	53.66	-0.62	1.16
4984	1	1	53.66	1	66.95	67.2809300300552	2	56.84	-1.29	1.17
4984	1	1	53.66	1	66.95	67.2809300300552	3	59.83	-0.54	0.5
4984	1	1	53.66	1	66.95	67.2809300300552	4	62.65	0.11	0.36
4999	1	1	66.94	1	80.31	80.9373763512277	1	66.94	-0.4	0.26
5009	0	1	61.79	0	NA	81.79	1	61.79	-0.24	-0.48
5009	0	1	61.79	0	NA	81.79	2	64.99	0.02	0.14
5023	1	1	71.42	1	84.28	84.8133946401975	1	71.42	-0.6	-0.39
5023	1	1	71.42	1	84.28	84.8133946401975	2	74.48	-1.23	-1.2
5023	1	1	71.42	1	84.28	84.8133946401975	3	77.54	-1.63	-1.8
5023	1	1	71.42	1	84.28	84.8133946401975	4	80.59	-0.81	-0.98
5059	1	1	77.27	1	94.87	95.43441586395	1	77.27	-0.29	0.37
5059	1	1	77.27	1	94.87	95.43441586395	2	80.29	0.81	-0.16
5059	1	1	77.27	1	94.87	95.43441586395	3	83.23	1.27	0.2
5059	1	1	77.27	1	94.87	95.43441586395	4	86.24	0.21	-0.65
5095	0	1	80.97	1	86.61	87.2526323436823	1	80.97	0.51	-1.54
5095	0	1	80.97	1	86.61	87.2526323436823	2	83.86	0.43	-0.57
5101	0	1	60.96	1	77.16	77.5854765484015	1	60.96	-0.15	0.39
5101	0	1	60.96	1	77.16	77.5854765484015	2	63.92	-0.32	0.9
5101	0	1	60.96	1	77.16	77.5854765484015	3	66.92	0.35	-0.12
5101	0	1	60.96	1	77.16	77.5854765484015	4	70.01	0.43	0.57
5117	0	1	62.58	1	72.23	72.9049397711248	1	62.58	0.71	-0.63
5144	0	1	67.8	1	78.83	79.3121856467113	1	67.8	-0.22	-0.08
5144	0	1	67.8	1	78.83	79.3121856467113	2	70.95	0.23	-0.37
5144	0	1	67.8	1	78.83	79.3121856467113	3	73.93	0.78	-1.22
5144	0	1	67.8	1	78.83	79.3121856467113	4	76.82	0.31	-0.12
5161	0	1	61.05	0	NA	81.05	1	61.05	-0.2	0.09
5161	0	1	61.05	0	NA	81.05	2	64.08	0.35	0.38
5161	0	1	61.05	0	NA	81.05	3	67.22	1.1	0.77
5161	0	1	61.05	0	NA	81.05	4	70.28	0.58	0.58
5179	1	1	68.09	1	83.94	84.4181145578058	1	68.09	-0.38	0.95
5179	1	1	68.09	1	83.94	84.4181145578058	2	71.03	-0.51	-1.29
5182	1	1	65.14	0	NA	85.14	1	65.14	1.18	1.58
5182	1	1	65.14	0	NA	85.14	2	68.22	1.22	0.91
5182	1	1	65.14	0	NA	85.14	3	71.27	1.8	1.46
5182	1	1	65.14	0	NA	85.14	4	74.31	1.59	1.29
5200	0	1	69.33	1	81.36	82.0365566189263	1	69.33	-1.56	-0.49
5200	0	1	69.33	1	81.36	82.0365566189263	2	72.53	-1.06	0.22
5200	0	1	69.33	1	81.36	82.0365566189263	3	75.52	-0.72	-0.69
5200	0	1	69.33	1	81.36	82.0365566189263	4	78.55	-0.52	-0.47
5203	0	1	81.26	1	84.06	84.6921369792781	1	81.26	-0.94	-0.32
5237	1	1	66.69	0	NA	86.69	1	66.69	-2.37	-1.95
5237	1	1	66.69	0	NA	86.69	2	69.6	-1.63	-1.5
5237	1	1	66.69	0	NA	86.69	3	72.6	-1.38	-1.29
5259	0	1	73.3	1	88.48	88.7242444134237	1	73.3	0.01	-0.15
5259	0	1	73.3	1	88.48	88.7242444134237	2	76.38	-0.41	-0.23
5259	0	1	73.3	1	88.48	88.7242444134237	3	79.53	0.13	-1.23
5259	0	1	73.3	1	88.48	88.7242444134237	4	82.58	-0.04	-1.65
5300	0	1	76.94	1	92.77	93.2199429805156	1	76.94	-0.98	-0.49
5300	0	1	76.94	1	92.77	93.2199429805156	2	80.01	-0.78	-1.18
5300	0	1	76.94	1	92.77	93.2199429805156	3	82.89	-0.28	-0.35
5300	0	1	76.94	1	92.77	93.2199429805156	4	85.79	-0.95	-1.11
5307	0	1	70.1	1	82.68	83.5291393211542	1	70.1	-1.02	-0.98
5307	0	1	70.1	1	82.68	83.5291393211542	2	73.17	-0.75	-0.47
5307	0	1	70.1	1	82.68	83.5291393211542	3	76.1	-1.12	-0.86
5307	0	1	70.1	1	82.68	83.5291393211542	4	79.16	-0.73	-0.34
5310	0	1	89.72	1	90.5	91.3043572449064	1	89.72	1.3	-0.13
5332	0	1	72.71	0	NA	92.71	1	72.71	-0.58	0.28
5332	0	1	72.71	0	NA	92.71	2	75.75	0.65	0.58
5332	0	1	72.71	0	NA	92.71	3	78.89	0.13	-0.87
5332	0	1	72.71	0	NA	92.71	4	81.76	-0.85	-1.01
5356	1	1	82.41	0	NA	102.41	1	82.41	0.06	-0.96
5356	1	1	82.41	0	NA	102.41	2	85.21	-0.43	-1.49
5356	1	1	82.41	0	NA	102.41	3	88.28	-1.08	-1.99
5356	1	1	82.41	0	NA	102.41	4	91.31	-1.27	-0.55
5364	1	1	64.13	0	NA	84.13	1	64.13	-0.24	0.61
5366	1	1	59.71	1	78.16	78.4629687172566	1	59.71	0.56	1.42
5366	1	1	59.71	1	78.16	78.4629687172566	2	62.54	0.92	1.99
5366	1	1	59.71	1	78.16	78.4629687172566	3	65.64	1.72	2.04
5381	1	1	72.56	0	NA	92.56	1	72.56	0.64	-0.31
5398	1	1	55.85	1	72.4	72.7486609038755	1	55.85	1.49	0.45
5398	1	1	55.85	1	72.4	72.7486609038755	2	59.07	1.14	1.19
5398	1	1	55.85	1	72.4	72.7486609038755	3	62	1.27	1.12
5444	0	1	67.85	1	78.67	79.4604237725338	1	67.85	-1.27	-2.63
5444	0	1	67.85	1	78.67	79.4604237725338	2	70.93	-1.13	-2.16
5444	0	1	67.85	1	78.67	79.4604237725338	3	74.01	0.09	-1.87
5444	0	1	67.85	1	78.67	79.4604237725338	4	76.83	-0.12	-1.88
5451	0	1	86.05	1	96.67	97.0616010239847	1	86.05	-0.58	-2.24
5486	0	1	61.12	1	72.76	73.2653327409503	1	61.12	-0.01	-1.57
5486	0	1	61.12	1	72.76	73.2653327409503	2	64.21	0.54	-0.26
5486	0	1	61.12	1	72.76	73.2653327409503	3	67.26	0.52	-1.5
5486	0	1	61.12	1	72.76	73.2653327409503	4	70.19	1.13	-1.77
5489	1	1	66.87	0	NA	86.87	1	66.87	-2.25	-0.47
5489	1	1	66.87	0	NA	86.87	2	70.1	-1.71	0.3
5489	1	1	66.87	0	NA	86.87	3	73	-1.33	-0.98
5489	1	1	66.87	0	NA	86.87	4	75.92	-1.45	0.24
5491	0	0	85.18	1	86.14	86.5820886747918	1	85.18	0.25	-1.45
5535	0	0	74.63	0	NA	94.63	1	74.63	-0.39	1.63
5543	1	1	66.08	1	80.77	81.3697738005424	1	66.08	0.07	-0.11
5543	1	1	66.08	1	80.77	81.3697738005424	2	69.13	0.89	-0.28
5546	1	0	69.77	1	73.73	74.1865446265137	1	69.77	-0.41	-1.58
5546	1	0	69.77	1	73.73	74.1865446265137	2	72.87	-1.08	-1.9
5553	1	1	73.73	1	85.88	86.4027157532955	1	73.73	1.82	-1
5557	0	0	73.67	1	81.23	81.6953152960273	1	73.67	1.56	0.31
5557	0	0	73.67	1	81.23	81.6953152960273	2	76.67	0.47	0.03
5557	0	0	73.67	1	81.23	81.6953152960273	3	79.62	0.9	-0.47
5565	1	1	65.48	0	NA	85.48	1	65.48	0.58	-0.01
5571	1	1	69.94	1	81.19	81.5705492732897	1	69.94	-0.08	-0.02
5571	1	1	69.94	1	81.19	81.5705492732897	2	73.07	-0.3	-0.49
5571	1	1	69.94	1	81.19	81.5705492732897	3	75.86	-0.18	-1.26
5571	1	1	69.94	1	81.19	81.5705492732897	4	78.85	-0.7	-1.29
5580	1	1	73.81	1	82.84	83.3217414143879	1	73.81	1.6	-0.91
5581	1	0	71.98	0	NA	91.98	1	71.98	-0.09	0.86
5581	1	0	71.98	0	NA	91.98	2	74.97	-0.25	0.75
5581	1	0	71.98	0	NA	91.98	3	78.02	-0.07	2.26
5616	0	1	67.98	1	72.02	72.4734379745261	1	67.98	-1.32	0.06
5616	0	1	67.98	1	72.02	72.4734379745261	2	71.25	-0.95	-0.5
5635	1	1	77.96	1	86.45	86.8448874763154	1	77.96	1.1	-0.11
5635	1	1	77.96	1	86.45	86.8448874763154	2	80.93	0.76	-0.91
5635	1	1	77.96	1	86.45	86.8448874763154	3	83.91	1.28	-1.23
5639	0	1	69.43	0	NA	89.43	1	69.43	1.55	0.83
5639	0	1	69.43	0	NA	89.43	2	72.43	0.57	0.21
5648	1	1	59.92	1	73.01	73.1562973204208	1	59.92	2.3	2.05
5652	1	1	63.22	0	NA	83.22	1	63.22	-0.56	-0.66
5652	1	1	63.22	0	NA	83.22	2	66.16	-0.38	0.69
5673	0	1	73.72	1	84.06	84.4887302253373	1	73.72	-0.28	-0.06
5679	1	1	58.41	1	76.51	77.0475393412826	1	58.41	-0.13	-0.14
5679	1	1	58.41	1	76.51	77.0475393412826	2	61.4	-0.25	-0.62
5679	1	1	58.41	1	76.51	77.0475393412826	3	64.35	-0.1	0.29
5679	1	1	58.41	1	76.51	77.0475393412826	4	67.57	-0.24	0.62
5688	1	1	65.51	1	80.3	81.5424663605054	1	65.51	-1.56	-2.5
5688	1	1	65.51	1	80.3	81.5424663605054	2	68.49	0.15	-1.42
5688	1	1	65.51	1	80.3	81.5424663605054	3	71.62	0	-0.41
5688	1	1	65.51	1	80.3	81.5424663605054	4	74.39	0.19	-0.69
5692	1	0	84.65	1	93.78	93.9621986073881	1	84.65	0.09	-0.84
5692	1	0	84.65	1	93.78	93.9621986073881	2	87.8	0.2	-1.66
5692	1	0	84.65	1	93.78	93.9621986073881	3	90.79	0.6	-2.16
5692	1	0	84.65	1	93.78	93.9621986073881	4	93.85	-0.72	-2.11
5710	1	1	71.37	0	NA	91.37	1	71.37	-1.11	-1.69
5710	1	1	71.37	0	NA	91.37	2	74.41	-1.13	-0.31
5710	1	1	71.37	0	NA	91.37	3	77.36	-1.76	-0.34
5710	1	1	71.37	0	NA	91.37	4	80.16	-1.29	-0.29
5722	0	1	80.67	0	NA	100.67	1	80.67	0.24	-2.27
5722	0	1	80.67	0	NA	100.67	2	83.79	1.07	-2.71
5737	1	1	67.92	1	70.75	71.1172382535615	1	67.92	0.2	0.53
5753	1	1	68.07	0	NA	88.07	1	68.07	2.54	0.42
5753	1	1	68.07	0	NA	88.07	2	71.09	3.4	0.42
5753	1	1	68.07	0	NA	88.07	3	74.04	2.67	-1.19
5782	0	1	53.98	0	NA	73.98	1	53.98	-0.21	-0.09
5782	0	1	53.98	0	NA	73.98	2	56.84	0.36	0.36
5782	0	1	53.98	0	NA	73.98	3	59.86	0.81	1.79
5782	0	1	53.98	0	NA	73.98	4	62.83	0.3	0.81
5785	0	1	55.47	1	73.71	74.3953811500294	1	55.47	-3.66	-1.61
5785	0	1	55.47	1	73.71	74.3953811500294	2	58.62	-2.98	0.61
5785	0	1	55.47	1	73.71	74.3953811500294	3	61.57	-3.07	-0.09
5785	0	1	55.47	1	73.71	74.3953811500294	4	64.66	-2.3	0.26
5804	1	1	62.5	1	79.23	80.0953695825927	1	62.5	1.38	-0.59
5804	1	1	62.5	1	79.23	80.0953695825927	2	65.73	0.46	-1.18
5804	1	1	62.5	1	79.23	80.0953695825927	3	68.89	1.12	-0.87
5804	1	1	62.5	1	79.23	80.0953695825927	4	71.89	0.59	0.03
5821	1	1	76.31	1	86.34	87.3215632521947	1	76.31	-0.58	-0.51
5821	1	1	76.31	1	86.34	87.3215632521947	2	79.26	-0.39	0.03
5821	1	1	76.31	1	86.34	87.3215632521947	3	82.01	-0.83	-0.18
5821	1	1	76.31	1	86.34	87.3215632521947	4	84.81	0.28	1.39
5829	0	1	67.97	1	80.51	81.0271509865565	1	67.97	1.88	-0.42
5829	0	1	67.97	1	80.51	81.0271509865565	2	70.93	0.91	-1.56
5829	0	1	67.97	1	80.51	81.0271509865565	3	74.01	1.14	-0.33
5829	0	1	67.97	1	80.51	81.0271509865565	4	77.07	0.33	-0.68
5837	0	1	56.14	1	71.31	72.1165564676862	1	56.14	-2	-1.08
5837	0	1	56.14	1	71.31	72.1165564676862	2	59.16	-1.69	-0.83
5837	0	1	56.14	1	71.31	72.1165564676862	3	62.28	-1.94	-1.02
5837	0	1	56.14	1	71.31	72.1165564676862	4	65.41	-2.06	-0.12
5839	0	1	64.27	1	83.98	84.5600745348822	1	64.27	-0.63	0.02
5842	1	1	68.61	0	NA	88.61	1	68.61	1.06	0.67
5845	0	1	77.43	1	83.45	83.9242313355866	1	77.43	0.56	0.92
5855	1	1	66.01	1	71.9	72.545936860736	1	66.01	-0.13	-1.79
5855	1	1	66.01	1	71.9	72.545936860736	2	68.86	-0.8	-0.68
5860	1	1	69.99	1	85.64	86.4532835998041	1	69.99	-0.78	-2.46
5860	1	1	69.99	1	85.64	86.4532835998041	2	72.82	-0.12	-1
5860	1	1	69.99	1	85.64	86.4532835998041	3	76.04	0.17	-0.55
5860	1	1	69.99	1	85.64	86.4532835998041	4	79.07	0.55	-0.71
5863	1	1	62.45	1	77.87	78.6619435254238	1	62.45	0.87	-1.26
5863	1	1	62.45	1	77.87	78.6619435254238	2	65.39	1.43	-1.46
5863	1	1	62.45	1	77.87	78.6619435254238	3	68.21	0.56	-1.05
5863	1	1	62.45	1	77.87	78.6619435254238	4	71.39	0.73	-0.34
5886	1	1	59.06	1	73.72	74.3691099916488	1	59.06	0.65	-0.87
5886	1	1	59.06	1	73.72	74.3691099916488	2	62.02	-0.35	-0.62
5896	0	1	70.2	0	NA	90.2	1	70.2	0.26	-0.66
5896	0	1	70.2	0	NA	90.2	2	73.24	1.18	-0.55
5898	1	1	74.18	1	83.36	84.0569271005207	1	74.18	0.47	-0.78
5898	1	1	74.18	1	83.36	84.0569271005207	2	77.19	1.27	-1.18
5898	1	1	74.18	1	83.36	84.0569271005207	3	80.2	0.52	-0.96
5898	1	1	74.18	1	83.36	84.0569271005207	4	83.14	0.97	-0.39
5915	0	1	68.15	1	73.89	74.3778508039831	1	68.15	0.78	0.33
5922	0	1	71	1	77.69	78.2537696527531	1	71	2.09	-0.24
5922	0	1	71	1	77.69	78.2537696527531	2	73.96	1.65	-1.18
5922	0	1	71	1	77.69	78.2537696527531	3	77	1.77	-0.09
5931	0	1	79.22	1	79.31	79.8250767767358	1	79.22	1.15	-1.06
5934	0	1	65.69	1	75.17	75.5193125255007	1	65.69	1.02	0.59
5934	0	1	65.69	1	75.17	75.5193125255007	2	68.85	-0.2	0.7
5943	0	1	60.56	1	75.2	75.8470721381585	1	60.56	-1.03	-0.2
5943	0	1	60.56	1	75.2	75.8470721381585	2	63.36	-0.44	-0.39
5943	0	1	60.56	1	75.2	75.8470721381585	3	66.28	0.2	0.1
5943	0	1	60.56	1	75.2	75.8470721381585	4	69.39	-0.67	-0.07
5947	0	0	71.82	0	NA	91.82	1	71.82	-0.48	-0.78
5947	0	0	71.82	0	NA	91.82	2	74.75	0.42	0.37
5947	0	0	71.82	0	NA	91.82	3	77.75	0.21	-0.59
5947	0	0	71.82	0	NA	91.82	4	80.84	1.11	-0.57
5948	0	1	73.59	0	NA	93.59	1	73.59	-0.88	-0.62
5952	0	1	70.25	1	78.16	78.6403000693702	1	70.25	-0.5	0.12
5952	0	1	70.25	1	78.16	78.6403000693702	2	73.35	-1.88	-0.02
5952	0	1	70.25	1	78.16	78.6403000693702	3	76.31	-0.74	0.01
5953	1	1	77.91	0	NA	97.91	1	77.91	1.25	-0.04
5965	1	1	60.36	1	72.29	72.8582407461279	1	60.36	-0.84	-0.63
5965	1	1	60.36	1	72.29	72.8582407461279	2	63.44	-0.77	0.25
5966	1	1	70.77	0	NA	90.77	1	70.77	-0.91	-1.35
5966	1	1	70.77	0	NA	90.77	2	73.61	-0.89	-0.65
5968	1	1	57.91	0	NA	77.91	1	57.91	0.56	0.75
5971	1	1	55.68	1	71.13	71.6640083788589	1	55.68	-0.58	-0.38
5971	1	1	55.68	1	71.13	71.6640083788589	2	58.58	-0.12	0.32
5971	1	1	55.68	1	71.13	71.6640083788589	3	61.67	-0.01	0.61
5971	1	1	55.68	1	71.13	71.6640083788589	4	64.64	0.39	-0.16
5978	0	1	59.61	1	72.41	72.7467249272269	1	59.61	0.94	0.45
5978	0	1	59.61	1	72.41	72.7467249272269	2	62.59	0.75	0.56
5978	0	1	59.61	1	72.41	72.7467249272269	3	65.55	0.19	0.2
5978	0	1	59.61	1	72.41	72.7467249272269	4	68.47	0.38	-0.41
5986	1	1	70.51	1	87.78	88.2255023613168	1	70.51	0.17	0.77
5986	1	1	70.51	1	87.78	88.2255023613168	2	73.36	0.42	1.29
5986	1	1	70.51	1	87.78	88.2255023613168	3	76.34	0.71	-0.39
6031	1	1	77.18	0	NA	97.18	1	77.18	0.88	-1.28
6031	1	1	77.18	0	NA	97.18	2	80.24	0.25	-0.68
6031	1	1	77.18	0	NA	97.18	3	83.29	0.61	-1.04
6037	0	1	78.68	1	81.28	81.8614674247766	1	78.68	-0.67	-0.61
6066	1	1	59.4	1	75.9	76.4256715583565	1	59.4	-0.39	-0.43
6066	1	1	59.4	1	75.9	76.4256715583565	2	62.44	-0.73	-1.02
6066	1	1	59.4	1	75.9	76.4256715583565	3	65.46	-0.45	-1.06
6066	1	1	59.4	1	75.9	76.4256715583565	4	68.49	-0.88	-1.42
6074	1	1	72.83	1	83.54	84.0567301106256	1	72.83	0.79	0.95
6074	1	1	72.83	1	83.54	84.0567301106256	2	75.79	0.98	0.67
6092	0	1	51.81	0	NA	71.81	1	51.81	-1.46	-0.47
6092	0	1	51.81	0	NA	71.81	2	54.74	-1.15	-0.46
6092	0	1	51.81	0	NA	71.81	3	57.82	-1.19	-0.44
6092	0	1	51.81	0	NA	71.81	4	60.64	-0.9	0.57
6113	1	0	79.11	1	88.68	89.1052298737733	1	79.11	-0.41	-0.12
6113	1	0	79.11	1	88.68	89.1052298737733	2	82.21	-0.56	-0.86
6113	1	0	79.11	1	88.68	89.1052298737733	3	85.19	-0.85	-0.11
6113	1	0	79.11	1	88.68	89.1052298737733	4	88.13	-1.86	-0.72
6114	0	0	66.81	0	NA	86.81	1	66.81	0.98	-0.58
6114	0	0	66.81	0	NA	86.81	2	69.75	1.25	0.22
6114	0	0	66.81	0	NA	86.81	3	72.7	1.31	-0.67
6114	0	0	66.81	0	NA	86.81	4	75.66	0.48	-1.31
6133	0	1	73.38	1	86.16	86.6280757784881	1	73.38	-1.2	-1.6
6133	0	1	73.38	1	86.16	86.6280757784881	2	76.39	-1.73	-0.75
6133	0	1	73.38	1	86.16	86.6280757784881	3	79.49	-0.37	-1.85
6133	0	1	73.38	1	86.16	86.6280757784881	4	82.55	-2.16	-1.64
6134	1	1	73.66	1	78.77	79.2910592999092	1	73.66	0.11	-0.69
6143	0	1	50.58	1	62.16	62.3857260957388	1	50.58	-1.39	0.68
6143	0	1	50.58	1	62.16	62.3857260957388	2	53.34	-0.53	1.16
6143	0	1	50.58	1	62.16	62.3857260957388	3	56.41	0.44	1.26
6143	0	1	50.58	1	62.16	62.3857260957388	4	59.49	-0.72	0.83
6144	1	1	59.9	0	NA	79.9	1	59.9	-1.04	1
6144	1	1	59.9	0	NA	79.9	2	62.97	-1.43	0.99
6144	1	1	59.9	0	NA	79.9	3	66.14	0.08	0.62
6144	1	1	59.9	0	NA	79.9	4	69.04	-0.46	-0.02
6179	0	1	77.75	1	87.71	88.1075566157617	1	77.75	-0.96	-0.42
6179	0	1	77.75	1	87.71	88.1075566157617	2	80.72	-0.79	-0.85
6179	0	1	77.75	1	87.71	88.1075566157617	3	83.72	-0.08	-1.11
6179	0	1	77.75	1	87.71	88.1075566157617	4	86.64	-0.91	-0.91
6185	1	1	68.94	1	87.52	88.1602879769848	1	68.94	-0.83	0.13
6185	1	1	68.94	1	87.52	88.1602879769848	2	71.9	-0.3	0.64
6199	1	1	50.09	1	69.33	69.4759702834673	1	50.09	-0.19	1.87
6199	1	1	50.09	1	69.33	69.4759702834673	2	53.04	0.52	2.34
6199	1	1	50.09	1	69.33	69.4759702834673	3	55.87	-0.52	0.93
6199	1	1	50.09	1	69.33	69.4759702834673	4	58.87	-0.54	1.86
6205	0	1	77.45	1	89.45	89.9587744183408	1	77.45	-0.36	0.92
6205	0	1	77.45	1	89.45	89.9587744183408	2	80.57	0.26	0.93
6205	0	1	77.45	1	89.45	89.9587744183408	3	83.78	0.18	-0.7
6205	0	1	77.45	1	89.45	89.9587744183408	4	86.72	1.18	0.43
6214	1	1	66.44	0	NA	86.44	1	66.44	1.58	-0.49
6214	1	1	66.44	0	NA	86.44	2	69.52	1.61	0.33
6214	1	1	66.44	0	NA	86.44	3	72.42	1.51	-1.4
6214	1	1	66.44	0	NA	86.44	4	75.36	1.24	-0.92
6228	1	1	68.51	1	83.02	83.6889382068566	1	68.51	-0.38	-1.21
6231	0	1	62.85	1	73.1	73.5422535927942	1	62.85	0.43	0.32
6231	0	1	62.85	1	73.1	73.5422535927942	2	65.87	0.59	0.8
6233	0	1	65.82	1	73.61	74.0102292741106	1	65.82	0.24	0.54
6233	0	1	65.82	1	73.61	74.0102292741106	2	68.77	0.38	1.36
6233	0	1	65.82	1	73.61	74.0102292741106	3	71.82	-0.44	0.59
6247	0	0	80.36	0	NA	100.36	1	80.36	0.93	0.08
6248	0	1	66.68	1	79.77	80.4739223563786	1	66.68	-1.68	-1.66
6248	0	1	66.68	1	79.77	80.4739223563786	2	69.68	-1.91	-2.17
6248	0	1	66.68	1	79.77	80.4739223563786	3	72.61	-2.63	-2.37
6261	1	1	63.14	0	NA	83.14	1	63.14	-0.76	0.88
6261	1	1	63.14	0	NA	83.14	2	66.1	-0.83	0.04
6261	1	1	63.14	0	NA	83.14	3	69.03	-0.73	0.32
6261	1	1	63.14	0	NA	83.14	4	71.86	-0.61	-0.39
6265	1	1	66.99	1	72.47	73.0318252129796	1	66.99	-0.68	-0.43
6265	1	1	66.99	1	72.47	73.0318252129796	2	69.91	-0.62	-1.58
6280	1	0	82.08	0	NA	102.08	1	82.08	1.77	0.56
6281	1	1	71.99	1	79.43	79.7838686235433	1	71.99	-0.09	0.12
6281	1	1	71.99	1	79.43	79.7838686235433	2	74.89	0.11	-1.15
6281	1	1	71.99	1	79.43	79.7838686235433	3	78.05	0.02	-1.82
6289	0	1	62.04	0	NA	82.04	1	62.04	-1.13	0.15
6289	0	1	62.04	0	NA	82.04	2	64.96	-1.42	-0.93
6289	0	1	62.04	0	NA	82.04	3	67.9	-0.34	-0.6
6289	0	1	62.04	0	NA	82.04	4	70.79	-0.53	-0.07
6294	0	1	60.67	1	75.69	76.2856499898094	1	60.67	0.86	-0.29
6294	0	1	60.67	1	75.69	76.2856499898094	2	63.71	1.9	0.73
6294	0	1	60.67	1	75.69	76.2856499898094	3	66.71	1.99	0.96
6294	0	1	60.67	1	75.69	76.2856499898094	4	69.75	1.48	0.47
6298	1	1	59.84	0	NA	79.84	1	59.84	-0.04	0.88
6298	1	1	59.84	0	NA	79.84	2	62.84	0.48	1.41
6307	1	1	70.43	1	81.27	81.8015983905219	1	70.43	-0.57	0.04
6307	1	1	70.43	1	81.27	81.8015983905219	2	73.36	-0.62	-1.06
6307	1	1	70.43	1	81.27	81.8015983905219	3	76.23	-0.77	-0.24
6307	1	1	70.43	1	81.27	81.8015983905219	4	78.98	-0.67	-0.76
6322	0	1	67.32	1	75.92	76.4506375100788	1	67.32	-1.93	-0.33
6336	0	0	56.66	0	NA	76.66	1	56.66	0.38	0.41
6346	0	1	72.91	0	NA	92.91	1	72.91	-0.45	-1.63
6346	0	1	72.91	0	NA	92.91	2	76.03	1.16	0.13
6346	0	1	72.91	0	NA	92.91	3	79.01	0.09	-0.18
6349	0	1	73.37	0	NA	93.37	1	73.37	-0.02	-1.02
6352	1	1	54.96	1	71.84	71.9836584574468	1	54.96	1.8	1.12
6352	1	1	54.96	1	71.84	71.9836584574468	2	57.89	1.63	2.05
6352	1	1	54.96	1	71.84	71.9836584574468	3	61.05	1.17	1.48
6352	1	1	54.96	1	71.84	71.9836584574468	4	64.18	2.13	0.58
6357	0	1	77.87	0	NA	97.87	1	77.87	1.21	-1.09
6359	1	1	69.41	1	86.8	87.4510161254708	1	69.41	1	-0.83
6359	1	1	69.41	1	86.8	87.4510161254708	2	72.5	1.19	-0.33
6359	1	1	69.41	1	86.8	87.4510161254708	3	75.35	1	-1.24
6359	1	1	69.41	1	86.8	87.4510161254708	4	78.47	1.72	-0.38
6419	1	1	75.89	1	95.41	95.8818776896528	1	75.89	0.32	0.9
6419	1	1	75.89	1	95.41	95.8818776896528	2	78.8	0.04	-1.07
6426	1	1	70.56	1	82.74	83.0842285930696	1	70.56	0.6	-0.95
6426	1	1	70.56	1	82.74	83.0842285930696	2	73.64	1.42	0.27
6426	1	1	70.56	1	82.74	83.0842285930696	3	76.6	1.89	0.45
6426	1	1	70.56	1	82.74	83.0842285930696	4	79.45	1.04	-2.21
6487	1	1	72.48	1	82.75	83.2116083687941	1	72.48	0.45	-0.25
6487	1	1	72.48	1	82.75	83.2116083687941	2	75.36	0.28	0.31
6487	1	1	72.48	1	82.75	83.2116083687941	3	78.66	0.32	-0.18
6487	1	1	72.48	1	82.75	83.2116083687941	4	81.68	0.98	-0.53
6500	0	1	73.03	1	74.22	74.6993678368148	1	73.03	-1.08	-0.23
6511	1	1	69.83	0	NA	89.83	1	69.83	0.67	0.21
6511	1	1	69.83	0	NA	89.83	2	72.86	0.45	0.91
6517	0	1	67.79	1	80.79	81.3149474246374	1	67.79	-0.41	-0.49
6517	0	1	67.79	1	80.79	81.3149474246374	2	70.8	0.79	1.21
6517	0	1	67.79	1	80.79	81.3149474246374	3	73.77	-0.02	-0.05
6517	0	1	67.79	1	80.79	81.3149474246374	4	76.69	0.29	-0.69
6537	0	1	65.76	0	NA	85.76	1	65.76	-0.28	0.53
6537	0	1	65.76	0	NA	85.76	2	68.77	-0.44	0.29
6537	0	1	65.76	0	NA	85.76	3	71.69	0.06	1.57
6544	0	1	61.57	1	73.29	74.020151064567	1	61.57	-0.72	-0.89
6544	0	1	61.57	1	73.29	74.020151064567	2	64.78	-1.34	-1.14
6544	0	1	61.57	1	73.29	74.020151064567	3	68.04	-0.55	-0.77
6544	0	1	61.57	1	73.29	74.020151064567	4	71.18	-0.73	-0.25
6553	1	1	83.71	1	92.19	92.6653264105087	1	83.71	-0.48	-2.32
6576	0	1	73.76	1	76.49	77.0361954504808	1	73.76	-3.05	-1.17
6582	1	1	68.59	1	78.02	78.6254275850552	1	68.59	0.52	2.11
6582	1	1	68.59	1	78.02	78.6254275850552	2	71.57	-0.65	1.96
6582	1	1	68.59	1	78.02	78.6254275850552	3	74.65	-0.02	2.87
6597	0	1	70.45	1	78.37	78.9128661361225	1	70.45	0.95	1.02
6607	0	1	68.13	0	NA	88.13	1	68.13	-1.35	-2.15
6607	0	1	68.13	0	NA	88.13	2	71.02	-1.5	-1.89
6607	0	1	68.13	0	NA	88.13	3	73.88	-0.67	-2.55
6607	0	1	68.13	0	NA	88.13	4	76.83	-1.89	-1.65
6616	0	1	64.97	0	NA	84.97	1	64.97	0.72	-0.25
6616	0	1	64.97	0	NA	84.97	2	67.85	0.84	0.26
6616	0	1	64.97	0	NA	84.97	3	70.91	0.64	-1.71
6616	0	1	64.97	0	NA	84.97	4	73.88	1.16	-0.56
6626	1	1	69.57	1	85.18	85.5682980400113	1	69.57	-0.22	-0.64
6626	1	1	69.57	1	85.18	85.5682980400113	2	72.42	0.35	-1.72
6626	1	1	69.57	1	85.18	85.5682980400113	3	75.45	1.06	-1.09
6626	1	1	69.57	1	85.18	85.5682980400113	4	78.46	-0.11	-2.5
6635	1	0	68.35	1	85.94	86.3622183700749	1	68.35	1.59	0.77
6635	1	0	68.35	1	85.94	86.3622183700749	2	71.43	2.24	0.66
6635	1	0	68.35	1	85.94	86.3622183700749	3	74.31	0.85	0.93
6641	1	1	54.71	1	74.71	75.1295361175104	1	54.71	1.09	0.37
6641	1	1	54.71	1	74.71	75.1295361175104	2	57.53	1.34	-0.4
6641	1	1	54.71	1	74.71	75.1295361175104	3	60.66	1.34	0.78
6641	1	1	54.71	1	74.71	75.1295361175104	4	63.74	1.22	-0.15
6649	0	1	72.39	0	NA	92.39	1	72.39	0.39	-0.28
6649	0	1	72.39	0	NA	92.39	2	75.25	0.4	0.53
6649	0	1	72.39	0	NA	92.39	3	78.17	0.39	0.08
6651	0	1	56.3	0	NA	76.3	1	56.3	1.76	1.98
6657	1	0	78.97	1	82.78	83.3402478029572	1	78.97	1.28	-0.48
6657	1	0	78.97	1	82.78	83.3402478029572	2	82.15	1.4	0.41
6674	1	1	56.71	1	70.58	70.8564504224817	1	56.71	-0.57	0.87
6678	0	1	58.37	1	65.88	66.1727386473889	1	58.37	-0.21	0.75
6678	0	1	58.37	1	65.88	66.1727386473889	2	61.3	0.73	0.59
6700	1	1	77	1	83.9	84.6314836922164	1	77	-0.56	0.27
6700	1	1	77	1	83.9	84.6314836922164	2	80.06	-0.23	0.75
6700	1	1	77	1	83.9	84.6314836922164	3	83.14	-1	0.49
6748	1	1	59.02	1	71.87	72.1189802204318	1	59.02	1.1	1.49
6748	1	1	59.02	1	71.87	72.1189802204318	2	62.11	2.3	1.84
6748	1	1	59.02	1	71.87	72.1189802204318	3	65.16	0.76	0.03
6748	1	1	59.02	1	71.87	72.1189802204318	4	68.1	0.22	1.25
6764	1	1	66.39	0	NA	86.39	1	66.39	0.47	-0.06
6766	1	1	72.71	0	NA	92.71	1	72.71	-0.4	0.62
6768	0	1	63.55	1	76.64	76.9158686061745	1	63.55	0.56	0.88
6768	0	1	63.55	1	76.64	76.9158686061745	2	66.54	1.44	-0.08
6768	0	1	63.55	1	76.64	76.9158686061745	3	69.43	0.23	-0.82
6768	0	1	63.55	1	76.64	76.9158686061745	4	72.49	0.06	-0.8
6772	0	1	74.51	0	NA	94.51	1	74.51	-0.35	-2.33
6772	0	1	74.51	0	NA	94.51	2	77.37	-0.86	-1.96
6775	1	1	84.63	1	94.22	94.9399394002947	1	84.63	0.03	-0.31
6775	1	1	84.63	1	94.22	94.9399394002947	2	87.53	0.35	-0.97
6775	1	1	84.63	1	94.22	94.9399394002947	3	90.43	0.75	0.52
6778	0	1	61.51	1	77.64	77.9121242012509	1	61.51	-0.94	0.86
6778	0	1	61.51	1	77.64	77.9121242012509	2	64.55	-1.39	0.52
6778	0	1	61.51	1	77.64	77.9121242012509	3	67.44	-1.05	-0.52
6778	0	1	61.51	1	77.64	77.9121242012509	4	70.3	-0.28	-1.03
6801	1	1	69.84	1	83.25	83.8162650066986	1	69.84	1.02	-0.34
6801	1	1	69.84	1	83.25	83.8162650066986	2	72.83	1.21	-1.31
6801	1	1	69.84	1	83.25	83.8162650066986	3	75.7	1.51	-0.83
6803	1	0	73.37	0	NA	93.37	1	73.37	-0.43	-0.15
6803	1	0	73.37	0	NA	93.37	2	76.43	0.59	-0.29
6803	1	0	73.37	0	NA	93.37	3	79.33	-0.45	-0.81
6808	1	1	76.84	0	NA	96.84	1	76.84	0.81	1.24
6808	1	1	76.84	0	NA	96.84	2	79.83	0.89	0.91
6808	1	1	76.84	0	NA	96.84	3	82.96	1.24	0.46
6814	0	0	80.54	0	NA	100.54	1	80.54	0.6	-0.71
6814	0	0	80.54	0	NA	100.54	2	83.57	1.46	-0.77
6814	0	0	80.54	0	NA	100.54	3	86.47	0.72	-1.07
6814	0	0	80.54	0	NA	100.54	4	89.57	0.72	-0.69
6818	1	1	85.62	1	91.64	91.9337317403794	1	85.62	-0.64	-1.07
6818	1	1	85.62	1	91.64	91.9337317403794	2	88.55	-0.02	-2.84
6831	0	1	73.56	1	77.75	78.2738991075764	1	73.56	1.02	0.76
6831	0	1	73.56	1	77.75	78.2738991075764	2	76.54	1.58	0.82
6833	1	1	77.11	1	85.16	85.9188770963885	1	77.11	-0.18	-0.11
6833	1	1	77.11	1	85.16	85.9188770963885	2	79.88	0.61	0.96
6833	1	1	77.11	1	85.16	85.9188770963885	3	82.92	0.32	-0.29
6849	0	1	62.92	1	70.64	71.1339920306665	1	62.92	-1.05	0.87
6849	0	1	62.92	1	70.64	71.1339920306665	2	66.01	-2.11	-0.65
6849	0	1	62.92	1	70.64	71.1339920306665	3	69.04	-0.71	0.02
6872	0	1	56.13	0	NA	76.13	1	56.13	1.46	0.41
6872	0	1	56.13	0	NA	76.13	2	59	1.29	-0.02
6872	0	1	56.13	0	NA	76.13	3	61.92	1.53	0.43
6872	0	1	56.13	0	NA	76.13	4	64.89	1.2	-1.52
6874	0	1	62.1	1	67.64	68.1768512587541	1	62.1	0.35	0.48
6874	0	1	62.1	1	67.64	68.1768512587541	2	65.21	-0.39	-0.33
6876	0	1	76.26	0	NA	96.26	1	76.26	-0.77	-2.73
6876	0	1	76.26	0	NA	96.26	2	79.28	-1.2	-0.49
6876	0	1	76.26	0	NA	96.26	3	82.26	-1.17	-1.17
6876	0	1	76.26	0	NA	96.26	4	85.09	-0.98	-1.03
6878	1	1	67.91	1	86.23	87.2477628006361	1	67.91	-1.33	0.04
6878	1	1	67.91	1	86.23	87.2477628006361	2	70.92	-1.15	-0.12
6878	1	1	67.91	1	86.23	87.2477628006361	3	73.88	-1.31	1.01
6878	1	1	67.91	1	86.23	87.2477628006361	4	76.85	-1.3	1.21
6903	0	0	69.68	1	79.36	79.813273533898	1	69.68	0.38	0.73
6903	0	0	69.68	1	79.36	79.813273533898	2	72.69	0.32	-0.47
6903	0	0	69.68	1	79.36	79.813273533898	3	75.65	0.6	-0.83
6903	0	0	69.68	1	79.36	79.813273533898	4	78.7	0.66	-0.15
6912	1	1	78.11	1	79.93	80.508622290015	1	78.11	0.46	-0.1
6925	0	0	74.34	1	81.08	81.5740373024721	1	74.34	-1.01	-0.14
6925	0	0	74.34	1	81.08	81.5740373024721	2	77.63	-0.8	0.27
6925	0	0	74.34	1	81.08	81.5740373024721	3	80.66	0.21	-0.31
6937	1	1	79.28	1	82.28	82.8236490095616	1	79.28	0.87	0.34
6937	1	1	79.28	1	82.28	82.8236490095616	2	82.23	1.6	-1.19
6958	1	0	70.57	1	85.89	86.2905004977261	1	70.57	0.63	-0.39
6958	1	0	70.57	1	85.89	86.2905004977261	2	73.63	-0.03	-1.16
6977	1	1	74.2	1	82.24	82.7051360379009	1	74.2	-1.08	0.16
6977	1	1	74.2	1	82.24	82.7051360379009	2	77.28	-0.15	0.98
6977	1	1	74.2	1	82.24	82.7051360379009	3	80.28	-0.94	0.42
6983	0	1	69.33	1	85.33	86.2139917467634	1	69.33	-0.31	-0.94
6983	0	1	69.33	1	85.33	86.2139917467634	2	72.24	-1.57	-1.45
6983	0	1	69.33	1	85.33	86.2139917467634	3	75.35	-0.93	-0.39
6983	0	1	69.33	1	85.33	86.2139917467634	4	78.23	-1.43	0.7
6991	0	0	81.18	0	NA	101.18	1	81.18	-0.53	0.04
6991	0	0	81.18	0	NA	101.18	2	84.09	-1.5	-1.2
7001	0	1	64.16	0	NA	84.16	1	64.16	1.05	-0.54
7001	0	1	64.16	0	NA	84.16	2	67.15	0.63	-1.12
7001	0	1	64.16	0	NA	84.16	3	70.01	0.68	-1
7001	0	1	64.16	0	NA	84.16	4	73.12	0.32	-0.96
7006	1	1	68.45	0	NA	88.45	1	68.45	-0.62	-0.23
7006	1	1	68.45	0	NA	88.45	2	71.61	-0.34	0.11
7006	1	1	68.45	0	NA	88.45	3	74.68	-0.25	0.22
7018	1	1	62.62	1	68.18	68.6109424579579	1	62.62	-1.5	0.42
7018	1	1	62.62	1	68.18	68.6109424579579	2	65.71	-0.57	-0.04
7060	1	1	71.6	0	NA	91.6	1	71.6	-0.36	-1.72
7060	1	1	71.6	0	NA	91.6	2	74.43	0.54	-1.39
7060	1	1	71.6	0	NA	91.6	3	77.43	-0.31	-0.38
7060	1	1	71.6	0	NA	91.6	4	80.32	-0.31	-0.36
7069	1	0	88.29	1	92.4	92.8027214886882	1	88.29	-0.84	-0.82
7069	1	0	88.29	1	92.4	92.8027214886882	2	91.28	-0.63	-2.16
7073	1	1	65.83	1	82.37	83.128778060443	1	65.83	-1.44	-1.97
7073	1	1	65.83	1	82.37	83.128778060443	2	68.77	-1.02	-0.34
7073	1	1	65.83	1	82.37	83.128778060443	3	71.8	-0.34	-1.63
7073	1	1	65.83	1	82.37	83.128778060443	4	74.87	-1.58	-1.29
7078	1	1	77.56	0	NA	97.56	1	77.56	1.06	0.52
7079	1	1	65.21	1	73.83	74.2367388115009	1	65.21	-1.39	-0.42
7079	1	1	65.21	1	73.83	74.2367388115009	2	68.19	-0.58	-0.11
7079	1	1	65.21	1	73.83	74.2367388115009	3	71.07	-0.22	0.15
7090	1	1	76.9	0	NA	96.9	1	76.9	-0.45	-0.52
7090	1	1	76.9	0	NA	96.9	2	79.94	0	-1.39
7108	1	1	80.17	1	91.04	91.4072617864326	1	80.17	0.59	0.07
7116	1	1	64.84	1	77.62	78.4166513427142	1	64.84	-0.34	-0.8
7116	1	1	64.84	1	77.62	78.4166513427142	2	67.91	-1.01	-1.63
7116	1	1	64.84	1	77.62	78.4166513427142	3	70.8	-1.08	-1.32
7116	1	1	64.84	1	77.62	78.4166513427142	4	73.69	-1.27	-1.1
7124	0	1	63.85	1	67.56	68.1687638098614	1	63.85	-0.51	-0.39
7124	0	1	63.85	1	67.56	68.1687638098614	2	66.8	0.11	-0.58
7131	0	1	75.08	0	NA	95.08	1	75.08	-2.13	-1.28
7131	0	1	75.08	0	NA	95.08	2	78.27	-1.78	-0.57
7131	0	1	75.08	0	NA	95.08	3	81.26	-1.96	-1.25
7131	0	1	75.08	0	NA	95.08	4	84.23	-1.48	-1.14
7144	1	1	77.25	1	83.67	84.0694395159227	1	77.25	1.24	-0.6
7162	0	1	60.8	1	72.65	73.3708664416183	1	60.8	-1.68	0.01
7162	0	1	60.8	1	72.65	73.3708664416183	2	63.84	-1.8	-0.14
7162	0	1	60.8	1	72.65	73.3708664416183	3	66.75	-1.29	-0.84
7162	0	1	60.8	1	72.65	73.3708664416183	4	69.75	-1.94	0.25
7168	1	1	59.07	1	76.53	76.9155749933788	1	59.07	-0.5	-0.61
7168	1	1	59.07	1	76.53	76.9155749933788	2	62.23	-1.2	-0.06
7168	1	1	59.07	1	76.53	76.9155749933788	3	65.16	-1.29	-0.73
7168	1	1	59.07	1	76.53	76.9155749933788	4	68.17	-1.69	-2.08
7183	0	1	52.64	1	68.25	68.9865131234336	1	52.64	-0.06	-0.94
7183	0	1	52.64	1	68.25	68.9865131234336	2	55.59	0.11	-0.62
7183	0	1	52.64	1	68.25	68.9865131234336	3	58.47	-0.75	0.31
7183	0	1	52.64	1	68.25	68.9865131234336	4	61.54	-1.51	-0.82
7214	1	1	70.99	1	78.08	78.6803520318921	1	70.99	-1.76	-0.96
7214	1	1	70.99	1	78.08	78.6803520318921	2	74.05	-1.23	0.27
7214	1	1	70.99	1	78.08	78.6803520318921	3	77.09	-0.23	-0.17
7221	1	1	68.57	1	84.88	85.3658344740576	1	68.57	0.13	1.12
7231	0	1	70.37	1	74.75	75.2726475943013	1	70.37	1.11	-0.46
7231	0	1	70.37	1	74.75	75.2726475943013	2	73.39	0.75	-0.88
7245	1	1	76.81	1	86.75	87.2583521774039	1	76.81	0.97	0.55
7245	1	1	76.81	1	86.75	87.2583521774039	2	79.72	0.91	0.62
7245	1	1	76.81	1	86.75	87.2583521774039	3	82.72	0.14	-0.81
7245	1	1	76.81	1	86.75	87.2583521774039	4	85.71	0.12	-0.51
7259	0	1	64.76	0	NA	84.76	1	64.76	-0.73	-1.11
7259	0	1	64.76	0	NA	84.76	2	67.84	-0.29	1.57
7259	0	1	64.76	0	NA	84.76	3	70.95	0.63	0.23
7259	0	1	64.76	0	NA	84.76	4	74.04	-0.03	0.69
7260	1	1	82.73	1	83.77	84.2197341681829	1	82.73	-0.63	-1.54
7261	1	1	68.45	1	81.58	82.0332710389022	1	68.45	0.56	0.94
7275	1	1	61.69	0	NA	81.69	1	61.69	0.59	-1.27
7275	1	1	61.69	0	NA	81.69	2	64.88	-0.08	-1.43
7275	1	1	61.69	0	NA	81.69	3	67.82	0.08	-1.39
7275	1	1	61.69	0	NA	81.69	4	70.66	0.36	-1.01
7280	0	0	61.7	1	75.85	76.4109122163039	1	61.7	-0.7	-0.08
7280	0	0	61.7	1	75.85	76.4109122163039	2	64.63	0.8	-0.32
7280	0	0	61.7	1	75.85	76.4109122163039	3	67.85	-0.12	-0.89
7280	0	0	61.7	1	75.85	76.4109122163039	4	70.69	0.71	-0.19
7282	0	1	70.25	1	83.49	83.9449848580108	1	70.25	-0.25	0.29
7283	1	1	80.58	1	85.26	86.093448006541	1	80.58	0.66	0.64
7283	1	1	80.58	1	85.26	86.093448006541	2	83.5	-0.14	0.77
7284	0	1	70.75	1	72.43	73.1212198871355	1	70.75	-0.26	-1.69
7293	0	1	55.73	1	68.67	69.1094001454892	1	55.73	-0.21	0.54
7293	0	1	55.73	1	68.67	69.1094001454892	2	58.65	-0.11	-1.24
7293	0	1	55.73	1	68.67	69.1094001454892	3	61.79	-1.44	-1.45
7293	0	1	55.73	1	68.67	69.1094001454892	4	64.78	-1.53	-0.61
7306	0	1	60.95	1	61.5	62.1684928008022	1	60.95	-1.31	-2.13
7316	0	1	60.98	1	71.64	72.437645322208	1	60.98	-2.56	-2.82
7316	0	1	60.98	1	71.64	72.437645322208	2	63.98	-1.77	-0.49
7316	0	1	60.98	1	71.64	72.437645322208	3	66.96	-1.71	-1
7316	0	1	60.98	1	71.64	72.437645322208	4	69.9	-2.22	-1.27
7320	0	1	71.43	1	82.78	83.1617718094422	1	71.43	0.35	1.58
7320	0	1	71.43	1	82.78	83.1617718094422	2	74.59	-0.53	0.7
7320	0	1	71.43	1	82.78	83.1617718094422	3	77.53	-0.59	0.94
7320	0	1	71.43	1	82.78	83.1617718094422	4	80.43	-1.01	0.8
7321	1	1	76.38	1	81.75	82.1558075787476	1	76.38	0.61	-0.4
7321	1	1	76.38	1	81.75	82.1558075787476	2	79.3	0.62	-0.68
7333	0	1	77.67	0	NA	97.67	1	77.67	0.61	0.28
7339	0	1	64.76	1	77.8	78.0894001821483	1	64.76	0.66	1.13
7339	0	1	64.76	1	77.8	78.0894001821483	2	67.65	0.26	0.31
7339	0	1	64.76	1	77.8	78.0894001821483	3	70.51	1.23	0.04
7339	0	1	64.76	1	77.8	78.0894001821483	4	73.48	0.01	0.04
7342	1	1	76.28	0	NA	96.28	1	76.28	0.49	0.78
7361	1	1	60.8	0	NA	80.8	1	60.8	-0.28	-1.38
7361	1	1	60.8	0	NA	80.8	2	63.84	-0.4	-0.58
7361	1	1	60.8	0	NA	80.8	3	66.73	-0.09	0.72
7361	1	1	60.8	0	NA	80.8	4	69.73	1.24	-0.1
7362	0	1	63.97	1	68.17	68.4454180521901	1	63.97	-0.1	1.67
7362	0	1	63.97	1	68.17	68.4454180521901	2	67	0.05	0.48
7369	1	0	78.33	0	NA	98.33	1	78.33	-1.39	-0.84
7382	1	1	75.7	1	85.42	85.9313783554526	1	75.7	1.37	-0.14
7382	1	1	75.7	1	85.42	85.9313783554526	2	78.59	0.21	-0.54
7397	0	1	58.53	1	74.31	74.5357690384795	1	58.53	-0.28	1.75
7397	0	1	58.53	1	74.31	74.5357690384795	2	61.58	0.15	0.64
7413	1	0	75.89	1	87.63	88.4771578496826	1	75.89	-0.01	1.14
7413	1	0	75.89	1	87.63	88.4771578496826	2	79.02	0.51	1.41
7428	0	1	84.51	1	86.27	86.8799576139207	1	84.51	2.19	-0.82
7436	1	1	56.57	1	76.1	76.4920054249558	1	56.57	1.28	1.62
7436	1	1	56.57	1	76.1	76.4920054249558	2	59.64	0.43	0.99
7436	1	1	56.57	1	76.1	76.4920054249558	3	62.78	1.42	1.57
7443	0	1	71.12	0	NA	91.12	1	71.12	0.7	1.05
7472	0	1	75.5	0	NA	95.5	1	75.5	0.02	-1.01
7472	0	1	75.5	0	NA	95.5	2	78.45	-0.56	-1.39
7472	0	1	75.5	0	NA	95.5	3	81.48	-0.79	-2.08
7472	0	1	75.5	0	NA	95.5	4	84.7	-1.54	-2.02
7475	1	1	58.66	0	NA	78.66	1	58.66	-0.9	1.9
7475	1	1	58.66	0	NA	78.66	2	61.59	-1.12	1.61
7475	1	1	58.66	0	NA	78.66	3	64.51	-1.08	1.92
7475	1	1	58.66	0	NA	78.66	4	67.57	-0.43	0.71
7477	0	1	56.37	1	72.34	72.6126558152187	1	56.37	0.51	2.37
7477	0	1	56.37	1	72.34	72.6126558152187	2	59.16	0.89	0.94
7477	0	1	56.37	1	72.34	72.6126558152187	3	62.22	-0.12	2.22
7477	0	1	56.37	1	72.34	72.6126558152187	4	65.13	1.39	2.68
7499	1	1	63.04	0	NA	83.04	1	63.04	-0.76	-1.27
7505	0	1	60.38	1	78.7	79.3836561341205	1	60.38	-1.54	-0.18
7555	1	1	68.92	0	NA	88.92	1	68.92	1.23	0.65
7560	1	1	63.12	1	80.05	80.7213994338952	1	63.12	-0.16	-0.37
7597	1	1	72.91	0	NA	92.91	1	72.91	0.38	-0.85
7597	1	1	72.91	0	NA	92.91	2	75.84	0.06	-0.32
7597	1	1	72.91	0	NA	92.91	3	78.8	0.85	-0.58
7597	1	1	72.91	0	NA	92.91	4	82.01	0.2	-0.89
7670	0	1	61.73	0	NA	81.73	1	61.73	-3.06	0
7670	0	1	61.73	0	NA	81.73	2	64.66	-3.64	-0.92
7670	0	1	61.73	0	NA	81.73	3	67.67	-3.09	-0.19
7670	0	1	61.73	0	NA	81.73	4	70.81	-2.95	-0.77
7679	1	1	64.31	0	NA	84.31	1	64.31	-0.51	-0.61
7679	1	1	64.31	0	NA	84.31	2	67.29	0.04	0.09
7679	1	1	64.31	0	NA	84.31	3	70.42	-0.19	-0.34
7679	1	1	64.31	0	NA	84.31	4	73.38	-0.33	-1.73
7687	1	1	58.47	1	75.56	75.9690034917584	1	58.47	0.89	0.41
7703	1	1	68.01	1	82.63	82.9143933552728	1	68.01	0.69	0.61
7709	1	1	83.08	0	NA	103.08	1	83.08	0.85	0.71
7717	0	1	71.89	1	74.43	74.9394608104769	1	71.89	-0.51	0.99
7719	0	1	73.85	1	75.93	76.3223119758091	1	73.85	0.59	-0.59
7733	0	1	74.28	1	78.65	79.011688987656	1	74.28	1.1	0.13
7733	0	1	74.28	1	78.65	79.011688987656	2	77.25	0.88	-0.64
7756	1	1	73.62	1	77.49	77.8897267057366	1	73.62	0.45	-0.51
7756	1	1	73.62	1	77.49	77.8897267057366	2	76.58	-0.19	-0.33
7767	0	1	68.51	1	74.15	74.635329524625	1	68.51	-1.28	-0.14
7767	0	1	68.51	1	74.15	74.635329524625	2	71.42	-1.35	0.4
7773	0	1	62.18	0	NA	82.18	1	62.18	0.41	1.22
7773	0	1	62.18	0	NA	82.18	2	65.06	0.72	1.32
7773	0	1	62.18	0	NA	82.18	3	68.19	0.33	1.07
7773	0	1	62.18	0	NA	82.18	4	71.26	-0.67	1.38
7775	0	1	66.41	1	72.05	72.483805283053	1	66.41	0.32	-0.58
7775	0	1	66.41	1	72.05	72.483805283053	2	69.51	-0.02	-1.89
7788	1	1	60.67	1	74.53	75.2960938676075	1	60.67	-0.61	-1.01
7788	1	1	60.67	1	74.53	75.2960938676075	2	63.59	-0.7	-1.17
7788	1	1	60.67	1	74.53	75.2960938676075	3	66.46	-0.24	-0.91
7788	1	1	60.67	1	74.53	75.2960938676075	4	69.34	-0.85	-1.97
7789	1	1	76.56	1	83.45	84.0370631389578	1	76.56	-0.49	-0.3
7791	0	1	70.04	1	83.4	84.2424929131393	1	70.04	0.62	-1.43
7791	0	1	70.04	1	83.4	84.2424929131393	2	73.03	0.56	-1.05
7791	0	1	70.04	1	83.4	84.2424929131393	3	76.03	0.3	0.99
7791	0	1	70.04	1	83.4	84.2424929131393	4	78.96	0.85	-0.66
7794	0	1	86.61	1	88.28	88.7620006124181	1	86.61	-1.03	-0.88
7804	1	1	72.48	1	82.67	83.0419840743443	1	72.48	0.26	-0.41
7804	1	1	72.48	1	82.67	83.0419840743443	2	75.5	0.07	-0.58
7804	1	1	72.48	1	82.67	83.0419840743443	3	78.43	-0.01	-0.3
7804	1	1	72.48	1	82.67	83.0419840743443	4	81.37	0.76	-0.5
7809	0	1	87.99	1	92.49	92.9778050859204	1	87.99	-1.15	-1.05
7827	1	1	76.56	1	85.84	86.3677088420221	1	76.56	-1.27	-1.68
7827	1	1	76.56	1	85.84	86.3677088420221	2	79.61	-1.3	-2.26
7857	0	1	64.1	1	77.77	78.6552924146023	1	64.1	0.38	-1.6
7857	0	1	64.1	1	77.77	78.6552924146023	2	67.03	-0.08	-1.38
7859	1	1	80.17	1	83.89	84.4701385947709	1	80.17	1.67	-0.59
7859	1	1	80.17	1	83.89	84.4701385947709	2	83.11	0.7	-0.5
7864	0	1	54.17	1	69.25	70.0746859302212	1	54.17	0.65	-0.96
7864	0	1	54.17	1	69.25	70.0746859302212	2	57.23	1.29	-0.56
7864	0	1	54.17	1	69.25	70.0746859302212	3	60.19	0.32	-0.27
7864	0	1	54.17	1	69.25	70.0746859302212	4	63.35	1.12	-1.54
7895	1	1	77.96	1	91.48	92.1110711452589	1	77.96	0.8	-0.91
7895	1	1	77.96	1	91.48	92.1110711452589	2	80.93	0.45	0.06
7898	1	1	75.33	0	NA	95.33	1	75.33	-1.47	0.28
7898	1	1	75.33	0	NA	95.33	2	78.41	-0.77	-0.52
7901	0	1	75.83	1	87.5	87.7441127954956	1	75.83	1.33	-1.13
7901	0	1	75.83	1	87.5	87.7441127954956	2	78.63	0.8	-1.54
7901	0	1	75.83	1	87.5	87.7441127954956	3	81.47	0.47	-1.72
7901	0	1	75.83	1	87.5	87.7441127954956	4	84.35	0.41	-2.51
7916	1	1	64.2	0	NA	84.2	1	64.2	0.05	0.97
7922	1	1	81.19	0	NA	101.19	1	81.19	0.52	-0.33
7954	1	1	74.48	0	NA	94.48	1	74.48	-1.47	-1.99
7954	1	1	74.48	0	NA	94.48	2	77.47	-1	-1.76
7954	1	1	74.48	0	NA	94.48	3	80.6	-1.17	-1.57
7954	1	1	74.48	0	NA	94.48	4	83.52	0.18	-0.97
7964	1	1	71.44	0	NA	91.44	1	71.44	0.09	0.46
7964	1	1	71.44	0	NA	91.44	2	74.52	-0.43	-0.06
7964	1	1	71.44	0	NA	91.44	3	77.43	-0.83	0.01
7986	0	1	63.59	1	75.53	75.8160119457311	1	63.59	-1.06	1.77
7986	0	1	63.59	1	75.53	75.8160119457311	2	66.38	-0.16	-0.14
7986	0	1	63.59	1	75.53	75.8160119457311	3	69.4	-0.85	0.26
7992	1	1	70.94	1	85.4	86.2196528821353	1	70.94	0.35	-1.6
7992	1	1	70.94	1	85.4	86.2196528821353	2	74.05	0.74	-1.69
7992	1	1	70.94	1	85.4	86.2196528821353	3	76.91	0.35	-2.33
7992	1	1	70.94	1	85.4	86.2196528821353	4	79.8	1.26	-0.29
8012	0	1	64.65	1	77.88	78.4553577651002	1	64.65	-1.02	-1.18
8012	0	1	64.65	1	77.88	78.4553577651002	2	67.75	-1.11	0.1
8012	0	1	64.65	1	77.88	78.4553577651002	3	70.77	-0.97	-0.15
8012	0	1	64.65	1	77.88	78.4553577651002	4	73.71	-1.17	-1.26
8016	0	1	79.2	1	89.73	90.5636175001265	1	79.2	1.21	0.77
8016	0	1	79.2	1	89.73	90.5636175001265	2	82.1	1.12	0.57
8026	0	1	62.32	0	NA	82.32	1	62.32	-1.44	-0.02
8026	0	1	62.32	0	NA	82.32	2	65.19	-0.73	-1.19
8026	0	1	62.32	0	NA	82.32	3	68.29	-1.01	-0.34
8026	0	1	62.32	0	NA	82.32	4	71.57	-0.08	0.03
8036	0	0	70.95	1	79.83	80.5394669751797	1	70.95	-1.58	-0.65
8036	0	0	70.95	1	79.83	80.5394669751797	2	73.82	-1.48	-1.07
8036	0	0	70.95	1	79.83	80.5394669751797	3	76.83	-2.13	-0.66
8040	1	1	63.15	1	74.97	75.3373344421735	1	63.15	2.68	0.06
8040	1	1	63.15	1	74.97	75.3373344421735	2	66.15	2.3	0.54
8040	1	1	63.15	1	74.97	75.3373344421735	3	69.04	2.52	-0.05
8040	1	1	63.15	1	74.97	75.3373344421735	4	72.06	1.68	-0.24
8046	0	1	51.29	1	67.67	68.0249665873536	1	51.29	-0.09	1.21
8046	0	1	51.29	1	67.67	68.0249665873536	2	54.36	-0.04	0.21
8046	0	1	51.29	1	67.67	68.0249665873536	3	57.59	-0.59	-0.1
8046	0	1	51.29	1	67.67	68.0249665873536	4	60.46	-0.94	-0.78
8048	0	1	61.4	0	NA	81.4	1	61.4	1.36	-0.04
8056	1	1	68.68	1	80.35	80.7213418498275	1	68.68	0.63	1.3
8056	1	1	68.68	1	80.35	80.7213418498275	2	71.66	0.58	0.68
8068	1	1	69.01	0	NA	89.01	1	69.01	0.06	-0.16
8076	0	1	58.62	1	69.65	70.3615905769341	1	58.62	-0.37	-0.92
8076	0	1	58.62	1	69.65	70.3615905769341	2	61.55	-0.55	-0.73
8076	0	1	58.62	1	69.65	70.3615905769341	3	64.45	0.12	0.43
8076	0	1	58.62	1	69.65	70.3615905769341	4	67.43	-0.54	-0.34
8083	0	1	63.96	1	74.14	74.825158100083	1	63.96	-1.3	-1.32
8110	1	1	83.68	1	95.1	95.7847246804663	1	83.68	-0.31	-0.63
8110	1	1	83.68	1	95.1	95.7847246804663	2	86.48	0.75	-0.59
8110	1	1	83.68	1	95.1	95.7847246804663	3	89.33	0.52	-0.04
8110	1	1	83.68	1	95.1	95.7847246804663	4	92.41	1.47	-1.03
8122	0	1	68.36	1	79.79	80.5022829457952	1	68.36	-0.56	-1.69
8122	0	1	68.36	1	79.79	80.5022829457952	2	71.3	0.13	-1.15
8122	0	1	68.36	1	79.79	80.5022829457952	3	74.26	0.99	-1.22
8122	0	1	68.36	1	79.79	80.5022829457952	4	77.07	0.03	-2.07
8147	1	0	78.62	0	NA	98.62	1	78.62	-1.43	0.33
8149	1	1	54.32	1	69.46	69.7292252133143	1	54.32	0.37	0.38
8149	1	1	54.32	1	69.46	69.7292252133143	2	57.42	-0.16	0.89
8149	1	1	54.32	1	69.46	69.7292252133143	3	60.29	0.49	-0.55
8149	1	1	54.32	1	69.46	69.7292252133143	4	63.41	0.24	-1.77
8157	0	1	72.44	1	81.61	82.0455763889563	1	72.44	-1.86	0.56
8157	0	1	72.44	1	81.61	82.0455763889563	2	75.39	-1.74	0.61
8157	0	1	72.44	1	81.61	82.0455763889563	3	78.41	-1.94	-0.63
8157	0	1	72.44	1	81.61	82.0455763889563	4	81.62	-0.93	-0.42
8160	1	1	60.19	0	NA	80.19	1	60.19	1.09	0.73
8167	1	1	68.21	0	NA	88.21	1	68.21	1.6	0.18
8167	1	1	68.21	0	NA	88.21	2	71.13	1.26	-0.45
8167	1	1	68.21	0	NA	88.21	3	73.99	0.92	0.06
8194	0	1	77.01	1	80.65	81.279188951568	1	77.01	-0.41	0.69
8194	0	1	77.01	1	80.65	81.279188951568	2	79.99	0.6	0.14
8209	0	1	72.9	1	82.84	83.4643857456381	1	72.9	0.36	-1.67
8209	0	1	72.9	1	82.84	83.4643857456381	2	75.84	0.56	-0.55
8209	0	1	72.9	1	82.84	83.4643857456381	3	78.86	0.2	-1.07
8209	0	1	72.9	1	82.84	83.4643857456381	4	81.92	1.56	-0.97
8210	0	1	68.9	0	NA	88.9	1	68.9	-0.5	-0.5
8210	0	1	68.9	0	NA	88.9	2	71.58	0.3	0.69
8210	0	1	68.9	0	NA	88.9	3	74.72	0.33	0.9
8210	0	1	68.9	0	NA	88.9	4	77.81	0.7	1.5
8211	1	1	54.5	0	NA	74.5	1	54.5	2.25	0.95
8211	1	1	54.5	0	NA	74.5	2	57.51	2.47	1.72
8239	0	1	83.76	1	86.81	86.9969845875127	1	83.76	-1.02	-1.73
8239	0	1	83.76	1	86.81	86.9969845875127	2	86.87	-1.12	-3.21
8243	0	1	55.44	0	NA	75.44	1	55.44	0.09	0.68
8243	0	1	55.44	0	NA	75.44	2	58.32	0.56	0.91
8243	0	1	55.44	0	NA	75.44	3	61.15	1.25	0.29
8243	0	1	55.44	0	NA	75.44	4	64.18	1.63	0.27
8256	0	1	58.02	1	78	78.2843426479031	1	58.02	1.55	1.39
8256	0	1	58.02	1	78	78.2843426479031	2	61.06	3.11	1.15
8256	0	1	58.02	1	78	78.2843426479031	3	64.14	1.58	1.76
8262	0	1	76.5	1	87.13	87.8148249040333	1	76.5	-0.62	-0.05
8264	1	0	61.69	0	NA	81.69	1	61.69	0.62	0.99
8264	1	0	61.69	0	NA	81.69	2	64.64	0	0.94
[truncated: 2,403 more rows]
